# Supplementary material for: Assessing decarbonization strategies and industrial symbiosis in the chemical and waste-to-energy sector
Source: J Ind Ecol. 2025 Jan 23;29(2):486–502. doi: 10.1111/jiec.13616 (PMC13070073; doi:10.1111/jiec.13616)
Supplement: Supplementary file 2 — Supporting Information S2: This supporting information provides the model inputs for the different technologies and scenarios (exchanges) as well as data on the total carbon emissions and process contributions of the results that were used in Figures 2a and 2b in the manuscript. Additionally, the total electricity consumption (Figure 4) and fossil and biogenic carbon fluxes (Figure 3) within the system are presented. [file 44498_2025_2902006_MOESM2_ESM.xlsx]

## Sheet: CoverSheet
2021 Journal of Industrial Ecology – www.wileyonlinelibrary.com/journal/jie
SUPPORTING INFORMATION FOR:
Schnyder, M., Huo, J., Hellweg, S. (2024). Assessing Decarbonization Strategies and Industrial Symbiosis in the Chemical and Waste-to-Energy Sector. Journal of Industrial Ecology.
This supporting information provides the model inputs for the different Scenarios (exchanges, "Ex_") as well as the final process contributions of the results ("p_c_"). Sheets with process contributions contain values that were used in Figures 2a and 2b in the manuscript. Additionally, the total electricity consumption (Figure 4) and fossil/biogenic carbon flux within the system (Figure 3) are pr…

## Sheet: Ex_DAC
Database	DAC_wind
Activity	carbon dioxide, DAC, HTHP - Base
location	DE
reference product	carbon dioxide, DAC, HTHP - Base
type	process
unit	ton
Exchanges
name	amount	database	location	unit	type	reference product
carbon dioxide, DAC, HTHP - Base	1	DAC_wind	DE	ton	production	carbon dioxide, DAC, HTHP - Base
electricity production, wind, 1-3MW turbine, offshore	114.384	image - SSP2-Base - 2050	DE	kilowatt hour	technosphere	electricity, high voltage
electricity production, wind, 1-3MW turbine, offshore	517.241	image - SSP2-Base - 2050	DE	kilowatt hour	technosphere	electricity, high voltage
electricity production, wind, 1-3MW turbine, offshore	500	image - SSP2-Base - 2050	DE	kilowatt hour	technosphere	electricity, high voltage
sorbent, generic - Base	3	DAC	RER	kilogram	technosphere	sorbent, generic - Base
Activity	carbon dioxide, DAC, HTHP - Zero
location	DE
reference product	carbon dioxide, DAC, HTHP - Zero
type	process
unit	ton
Exchanges
name	amount	database	location	unit	type	reference product
carbon dioxide, DAC, HTHP - Zero	1	DAC_wind	DE	ton	production	carbon dioxide, DAC, HTHP - Zero
electricity production, wind, 1-3MW turbine, offshore	517.241	image - SSP2-RCP19 - 2050	DE	kilowatt hour	technosphere	electricity, high voltage
electricity production, wind, 1-3MW turbine, offshore	114.384	image - SSP2-RCP19 - 2050	DE	kilowatt hour	technosphere	electricity, high voltage
electricity production, wind, 1-3MW turbine, offshore	500	image - SSP2-RCP19 - 2050	DE	kilowatt hour	technosphere	electricity, high voltage
sorbent, generic - Zero	3	DAC	RER	kilogram	technosphere	sorbent, generic - Zero
Activity	carbon dioxide, DAC, waste heat - Base
location	DE
reference product	carbon dioxide, DAC, waste heat - Base
type	process
unit	ton
Exchanges
name	amount	database	location	unit	type	reference product
carbon dioxide, DAC, waste heat - Base	1	DAC_wind	DE	ton	production	carbon dioxide, DAC, waste heat - Base
electricity production, wind, 1-3MW turbine, offshore	114.384	image - SSP2-Base - 2050	DE	kilowatt hour	technosphere	electricity, high voltage
electricity production, wind, 1-3MW turbine, offshore	500	image - SSP2-Base - 2050	DE	kilowatt hour	technosphere	electricity, high voltage
heat, from municipal waste incineration to generic market for heat district or industrial, other than natural gas	5400	image - SSP2-Base - 2050	DE	megajoule	technosphere	heat, district or industrial, other than natural gas
sorbent, generic - Base	3	DAC	RER	kilogram	technosphere	sorbent, generic - Base
Activity	carbon dioxide, DAC, waste heat - Zero
comment
location	DE
reference product	carbon dioxide, DAC, waste heat - Zero
type	process
unit	ton
Exchanges
name	amount	database	location	unit	type	reference product
carbon dioxide, DAC, waste heat - Zero	1	DAC_wind	DE	ton	production	carbon dioxide, DAC, waste heat - Zero
electricity production, wind, 1-3MW turbine, offshore	114.384	image - SSP2-RCP19 - 2050	DE	kilowatt hour	technosphere	electricity, high voltage
electricity production, wind, 1-3MW turbine, offshore	500	image - SSP2-RCP19 - 2050	DE	kilowatt hour	technosphere	electricity, high voltage
heat, from municipal waste incineration to generic market for heat district or industrial, other than natural gas	5400	image - SSP2-RCP19 - 2050	DE	megajoule	technosphere	heat, district or industrial, other than natural gas
sorbent, generic - Zero	3	DAC	RER	kilogram	technosphere	sorbent, generic - Zero
Database	DAC
format	Excel
Activity	carbon dioxide, DAC, HTHP - Base
location	DE
reference product	carbon dioxide, DAC, HTHP - Base
type	process
unit	ton
worksheet name	DAC
Exchanges
name	amount	database	location	unit	type	reference product
carbon dioxide, DAC, HTHP - Base	1	DAC	DE	ton	production	carbon dioxide, DAC, HTHP - Base
market for electricity, medium voltage	517.241	image - SSP2-Base - 2050	DE	kilowatt hour	technosphere	electricity, medium voltage
market for electricity, medium voltage	114.384	image - SSP2-Base - 2050	DE	kilowatt hour	technosphere	electricity, medium voltage
market for electricity, medium voltage	500	image - SSP2-Base - 2050	DE	kilowatt hour	technosphere	electricity, medium voltage
sorbent, generic - Base	3	DAC	RER	kilogram	technosphere	sorbent, generic - Base
Activity	carbon dioxide, DAC, waste heat - Base
location	DE
reference product	carbon dioxide, DAC, waste heat - Base
type	process
unit	ton
worksheet name	DAC
Exchanges
name	amount	database	location	unit	type	reference product
carbon dioxide, DAC, waste heat - Base	1	DAC	DE	ton	production	carbon dioxide, DAC, waste heat - Base
heat, from municipal waste incineration to generic market for heat district or industrial, other than natural gas	5400	image - SSP2-Base - 2050	CH	megajoule	technosphere	heat, district or industrial, other than natural gas
market for electricity, medium voltage	114.384	image - SSP2-Base - 2050	DE	kilowatt hour	technosphere	electricity, medium voltage
market for electricity, medium voltage	500	image - SSP2-Base - 2050	DE	kilowatt hour	technosphere	electricity, medium voltage
sorbent, generic - Base	3	DAC	RER	kilogram	technosphere	sorbent, generic - Base
Activity	sorbent, generic - Base
location	RER
reference product	sorbent, generic - Base
type	process
unit	kilogram
worksheet name	DAC
Exchanges
name	amount	database	location	unit	type	reference product
sorbent, generic - Base	1	DAC	RER	kilogram	production	sorbent, generic - Base
market for chemical, organic	1	image - SSP2-Base - 2050	GLO	kilogram	technosphere	chemical, organic
treatment of spent anion exchange resin from potable water production, municipal incineration	-1	image - SSP2-Base - 2050	RoW	kilogram	technosphere	spent anion exchange resin from potable water production
Activity	sorbent, generic - Zero
location	RER
reference product	sorbent, generic - Zero
type	process
unit	kilogram
worksheet name	DAC
Exchanges
name	amount	database	location	unit	type	reference product
sorbent, generic - Zero	1	DAC	RER	kilogram	production	sorbent, generic - Zero
market for chemical, organic	1	image - SSP2-RCP19 - 2050	GLO	kilogram	technosphere	chemical, organic
treatment of spent anion exchange resin from potable water production, municipal incineration	-1	image - SSP2-RCP19 - 2050	RoW	kilogram	technosphere	spent anion exchange resin from potable water production

## Sheet: Ex_WtE
Database	transport
Activity	transport pipeline, supercritical CO2, 200km, recompression, w/o construction - Base
location	RER
reference product	transport pipeline, supercritical CO2, 200km, recompression, w/o construction - Base
type	process
unit	ton kilometer
Exchanges
name	amount	database	location	unit	type	reference product
transport pipeline, supercritical CO2, 200km, recompression, w/o construction - Base	1	transport	RER	ton kilometer	production	transport pipeline, supercritical CO2, 200km, recompression, w/o construction - Base
market group for electricity, medium voltage	0.03885	image - SSP2-Base - 2050	ENTSO-E	kilowatt hour	technosphere	electricity, medium voltage
Activity	transport pipeline, supercritical CO2, 200km, recompression, w/o construction - Zero
location	RER
reference product	transport pipeline, supercritical CO2, 200km, recompression, w/o construction - Zero
type	process
unit	ton kilometer
Exchanges
name	amount	database	location	unit	type	reference product
transport pipeline, supercritical CO2, 200km, recompression, w/o construction - Zero	1	transport	RER	ton kilometer	production	transport pipeline, supercritical CO2, 200km, recompression, w/o construction - Zero
electricity production, wind, 1-3MW turbine, offshore	0.03885	image - SSP2-RCP19 - 2050	DE	kilowatt hour	technosphere	electricity, high voltage
Database	WTE
Activity	carbon dioxide, MEA - Base
location	CH
reference product	carbon dioxide, MEA - Base
type	process
unit	ton
Exchanges
name	amount	database	location	unit	type	reference product
carbon dioxide, MEA - Base	1	WTE	CH	ton	production	carbon dioxide, MEA - Base
market for monoethanolamine	0.0005	image - SSP2-Base - 2050	GLO	kilogram	technosphere	monoethanolamine
transport pipeline, supercritical CO2, 200km, recompression, w/o construction - Base	300	transport	RER	ton kilometer	technosphere	transport pipeline, supercritical CO2, 200km, recompression, w/o construction - Base
treatment of municipal solid waste, incineration	50	image - SSP2-Base - 2050	CH	kilowatt hour	technosphere	electricity, for reuse in municipal waste incineration only
treatment of municipal solid waste, incineration	114.384	image - SSP2-Base - 2050	CH	kilowatt hour	technosphere	electricity, for reuse in municipal waste incineration only
treatment of municipal solid waste, incineration	3348	image - SSP2-Base - 2050	CH	megajoule	technosphere	heat, for reuse in municipal waste incineration only
Activity	carbon dioxide, MEA - Zero
location	CH
reference product	carbon dioxide, MEA - Zero
type	process
unit	ton
Exchanges
name	amount	database	location	unit	type	reference product
carbon dioxide, MEA - Zero	1	WTE	CH	ton	production	carbon dioxide, MEA - Zero
market for monoethanolamine	0.0005	image - SSP2-RCP19 - 2050	GLO	kilogram	technosphere	monoethanolamine
transport pipeline, supercritical CO2, 200km, recompression, w/o construction - Zero	300	transport	RER	ton kilometer	technosphere	transport pipeline, supercritical CO2, 200km, recompression, w/o construction - Zero
treatment of municipal solid waste, incineration	3348	image - SSP2-RCP19 - 2050	CH	megajoule	technosphere	heat, for reuse in municipal waste incineration only
treatment of municipal solid waste, incineration	50	image - SSP2-RCP19 - 2050	CH	kilowatt hour	technosphere	electricity, for reuse in municipal waste incineration only
treatment of municipal solid waste, incineration	114.384	image - SSP2-RCP19 - 2050	CH	kilowatt hour	technosphere	electricity, for reuse in municipal waste incineration only
Activity	carbon dioxide, MEA, storage - Base
location	CH
reference product	carbon dioxide, MEA, storage - Base
type	process
unit	ton
Exchanges
name	amount	database	location	unit	type	reference product
carbon dioxide, MEA, storage - Base	1	WTE	CH	ton	production	carbon dioxide, MEA, storage - Base
market for electricity, medium voltage	24.2381	cutoff39	NO	kilowatt hour	technosphere	electricity, medium voltage
market for monoethanolamine	0.0005	image - SSP2-Base - 2050	GLO	kilogram	technosphere	monoethanolamine
transport pipeline, supercritical CO2, 200km, recompression, w/o construction - Base	2000	transport	RER	ton kilometer	technosphere	transport pipeline, supercritical CO2, 200km, recompression, w/o construction - Base
treatment of municipal solid waste, incineration	50	image - SSP2-Base - 2050	CH	kilowatt hour	technosphere	electricity, for reuse in municipal waste incineration only
treatment of municipal solid waste, incineration	114.384	image - SSP2-Base - 2050	CH	kilowatt hour	technosphere	electricity, for reuse in municipal waste incineration only
treatment of municipal solid waste, incineration	3348	image - SSP2-Base - 2050	CH	megajoule	technosphere	heat, for reuse in municipal waste incineration only
Activity	carbon dioxide, MEA, storage - Zero
location	CH
reference product	carbon dioxide, MEA, storage - Zero
type	process
unit	ton
Exchanges
name	amount	database	location	unit	type	reference product
carbon dioxide, MEA, storage - Zero	1	WTE	CH	ton	production	carbon dioxide, MEA, storage - Zero
market for electricity, medium voltage	24.2381	cutoff39	NO	kilowatt hour	technosphere	electricity, medium voltage
market for monoethanolamine	0.0005	image - SSP2-RCP19 - 2050	GLO	kilogram	technosphere	monoethanolamine
transport pipeline, supercritical CO2, 200km, recompression, w/o construction - Zero	2000	transport	RER	ton kilometer	technosphere	transport pipeline, supercritical CO2, 200km, recompression, w/o construction - Zero
treatment of municipal solid waste, incineration	3348	image - SSP2-RCP19 - 2050	CH	megajoule	technosphere	heat, for reuse in municipal waste incineration only
treatment of municipal solid waste, incineration	114.384	image - SSP2-RCP19 - 2050	CH	kilowatt hour	technosphere	electricity, for reuse in municipal waste incineration only
treatment of municipal solid waste, incineration	50	image - SSP2-RCP19 - 2050	CH	kilowatt hour	technosphere	electricity, for reuse in municipal waste incineration only
Database	WTE_transport
Activity	carbon dioxide, MEA, modified transport v3 - Zero
location	CH
reference product	carbon dioxide, MEA, modified transport v3 - Zero
type	process
unit	ton
Exchanges
name	amount	database	location	unit	type	reference product
carbon dioxide, MEA, modified transport v3 - Zero	1	WTE_transport	CH	ton	production	carbon dioxide, MEA, modified transport v3 - Zero
market for monoethanolamine	0.0005	image - SSP2-RCP19 - 2050	GLO	kilogram	technosphere	monoethanolamine
transport, freight, inland waterways, barge	600	image - SSP2-RCP19 - 2050	RER	ton kilometer	technosphere	transport, freight, inland waterways, barge
transport, freight, lorry, diesel, 40t gross weight, 2020, EURO-VI, regional delivery	289	image - SSP2-RCP19 - 2050	RER	ton-kilometer	technosphere	transport, freight, lorry, EURO-VI
treatment of municipal solid waste, incineration	50	image - SSP2-RCP19 - 2050	CH	kilowatt hour	technosphere	electricity, for reuse in municipal waste incineration only
treatment of municipal solid waste, incineration	85.7091	image - SSP2-RCP19 - 2050	CH	kilowatt hour	technosphere	electricity, for reuse in municipal waste incineration only
treatment of municipal solid waste, incineration	3348	image - SSP2-RCP19 - 2050	CH	megajoule	technosphere	heat, for reuse in municipal waste incineration only
Activity	carbon dioxide, MEA, modified transport v3, storage - Zero
location	CH
reference product	carbon dioxide, MEA, modified transport v3, storage - Zero
type	process
unit	ton
Exchanges
name	amount	database	location	unit	type	reference product
carbon dioxide, MEA, modified transport v3, storage - Zero	1	WTE_transport	CH	ton	production	carbon dioxide, MEA, modified transport v3, storage - Zero
market for electricity, medium voltage	24.2381	cutoff39	NO	kilowatt hour	technosphere	electricity, medium voltage
market for monoethanolamine	0.0005	image - SSP2-RCP19 - 2050	GLO	kilogram	technosphere	monoethanolamine
market for transport, freight, sea, container ship with reefer, cooling	1994	image - SSP2-RCP19 - 2050	GLO	ton kilometer	technosphere	transport, freight, sea, container ship with reefer, cooling
transport, freight, inland waterways, barge	1713	image - SSP2-RCP19 - 2050	RER	ton kilometer	technosphere	transport, freight, inland waterways, barge
transport, freight, lorry, diesel, 40t gross weight, 2020, EURO-VI, regional delivery	289	image - SSP2-RCP19 - 2050	RER	ton-kilometer	technosphere	transport, freight, lorry, EURO-VI
transport, freight, lorry, diesel, 40t gross weight, 2020, EURO-VI, regional delivery	102	image - SSP2-RCP19 - 2050	RER	ton-kilometer	technosphere	transport, freight, lorry, EURO-VI
treatment of municipal solid waste, incineration	50	image - SSP2-RCP19 - 2050	CH	kilowatt hour	technosphere	electricity, for reuse in municipal waste incineration only
treatment of municipal solid waste, incineration	85.7091	image - SSP2-RCP19 - 2050	CH	kilowatt hour	technosphere	electricity, for reuse in municipal waste incineration only
treatment of municipal solid waste, incineration	3348	image - SSP2-RCP19 - 2050	CH	megajoule	technosphere	heat, for reuse in municipal waste incineration only
Activity	carbon dioxide, HPC - Base
location	CH
reference product	carbon dioxide, HPC - Base
type	process
unit	ton
Exchanges
name	amount	database	location	unit	type	reference product
carbon dioxide, HPC - Base	1	WTE	CH	ton	production	carbon dioxide, HPC - Base
market for potassium carbonate	5e-05	image - SSP2-Base - 2050	GLO	kilogram	technosphere	potassium carbonate
transport pipeline, supercritical CO2, 200km, recompression, w/o construction - Base	300	transport	RER	ton kilometer	technosphere	transport pipeline, supercritical CO2, 200km, recompression, w/o construction - Base
treatment of municipal solid waste, incineration	268	image - SSP2-Base - 2050	CH	kilowatt hour	technosphere	electricity, for reuse in municipal waste incineration only
treatment of municipal solid waste, incineration	114.38	image - SSP2-Base - 2050	CH	kilowatt hour	technosphere	electricity, for reuse in municipal waste incineration only
Activity	carbon dioxide, HPC - Zero
location	CH
reference product	carbon dioxide, HPC - Zero
type	process
unit	ton
Exchanges
name	amount	database	location	unit	type	reference product
carbon dioxide, HPC - Zero	1	WTE	CH	ton	production	carbon dioxide, HPC - Zero
market for potassium carbonate	5e-05	image - SSP2-RCP19 - 2050	GLO	kilogram	technosphere	potassium carbonate
transport pipeline, supercritical CO2, 200km, recompression, w/o construction - Zero	300	transport	RER	ton kilometer	technosphere	transport pipeline, supercritical CO2, 200km, recompression, w/o construction - Zero
treatment of municipal solid waste, incineration	268	image - SSP2-RCP19 - 2050	CH	kilowatt hour	technosphere	electricity, for reuse in municipal waste incineration only
treatment of municipal solid waste, incineration	114.38	image - SSP2-RCP19 - 2050	CH	kilowatt hour	technosphere	electricity, for reuse in municipal waste incineration only

## Sheet: Ex_MeOH
Database	MeOH_wind
Activity	Green Hydrogen - Base
location	DE
reference product	Green Hydrogen - Base
type	process
unit	ton
Exchanges
name	amount	database	location	unit	categories	type	reference product
Water, unspecified natural origin	8.921	biosphere3		cubic meter	natural resource::in water	biosphere
Green Hydrogen - Base	1	MeOH_wind	DE	ton		production	Green Hydrogen - Base
electricity production, wind, 1-3MW turbine, offshore	44000	image - SSP2-Base - 2050	DE	kilowatt hour		technosphere	electricity, high voltage
Activity	Green Hydrogen - Zero
location	DE
reference product	Green Hydrogen - Zero
type	process
unit	ton
Exchanges
name	amount	database	location	unit	categories	type	reference product
Water, unspecified natural origin	8.921	biosphere3		cubic meter	natural resource::in water	biosphere
Green Hydrogen - Zero	1	MeOH_wind	DE	ton		production	Green Hydrogen - Zero
electricity production, wind, 1-3MW turbine, offshore	44000	image - SSP2-RCP19 - 2050	DE	kilowatt hour		technosphere	electricity, high voltage
Activity	bio-methanol - Zero
location	DE
reference product	bio-methanol - Zero
type	process
unit	ton
Exchanges
name	amount	database	location	unit	categories	type	reference product
Water, unspecified natural origin	2.9475	biosphere3		cubic meter	natural resource::in water	biosphere
bio-methanol - Zero	1	MeOH_wind	DE	ton		production	bio-methanol - Zero
softwood forestry, spruce, sustainable forest management	1595	image - SSP2-RCP19 - 2050	DE	kilogram		technosphere	cleft timber, measured as dry mass
steam from biomass	19.4719	steam	DE	kg		technosphere	steam from biomass
Activity	bio-methanol r=100 - Zero
location	DE
reference product	bio-methanol r=100 - Zero
type	process
unit	ton
Exchanges
name	amount	database	location	unit	categories	type	reference product
Water, unspecified natural origin	2.9475	biosphere3		cubic meter	natural resource::in water	biosphere
bio-methanol r=100 - Zero	1	MeOH_wind	DE	ton		production	bio-methanol r=100 - Zero
softwood forestry, spruce, sustainable forest management	1595	image - SSP2-RCP19 - 2050	DE	kilogram		technosphere	cleft timber, measured as dry mass
steam from biomass, r=100	19.4719	steam	DE	kg		technosphere	steam from biomass, r=100
Activity	e-methanol, DAC HTHP - Base
location	DE
reference product	e-methanol, DAC HTHP - Base
type	process
unit	ton
Exchanges
name	amount	database	location	unit	type	reference product
e-methanol, DAC HTHP - Base	1	MeOH_wind	DE	ton	production	e-methanol, DAC HTHP - Base
Green Hydrogen - Base	0.193	MeOH_wind	DE	ton	technosphere	Green Hydrogen - Base
carbon dioxide, DAC, HTHP - Base	1.457	DAC_wind	DE	ton	technosphere	carbon dioxide, DAC, HTHP - Base
electricity production, wind, 1-3MW turbine, offshore	258	image - SSP2-Base - 2050	DE	kilowatt hour	technosphere	electricity, high voltage
Activity	e-methanol, DAC HTHP - Zero
location	DE
reference product	e-methanol, DAC HTHP - Zero
type	process
unit	ton
Exchanges
name	amount	database	location	unit	type	reference product
e-methanol, DAC HTHP - Zero	1	MeOH_wind	DE	ton	production	e-methanol, DAC HTHP - Zero
Green Hydrogen - Zero	0.193	MeOH_wind	DE	ton	technosphere	Green Hydrogen - Zero
carbon dioxide, DAC, HTHP - Zero	1.457	DAC_wind	DE	ton	technosphere	carbon dioxide, DAC, HTHP - Zero
electricity production, wind, 1-3MW turbine, offshore	258	image - SSP2-RCP19 - 2050	DE	kilowatt hour	technosphere	electricity, high voltage
Activity	e-methanol, DAC waste heat - Base
location	DE
reference product	e-methanol, DAC waste heat - Base
type	process
unit	ton
Exchanges
name	amount	database	location	unit	type	reference product
e-methanol, DAC waste heat - Base	1	MeOH_wind	DE	ton	production	e-methanol, DAC waste heat - Base
Green Hydrogen - Base	0.193	MeOH_wind	DE	ton	technosphere	Green Hydrogen - Base
carbon dioxide, DAC, waste heat - Base	1.457	DAC_wind	DE	ton	technosphere	carbon dioxide, DAC, waste heat - Base
electricity production, wind, 1-3MW turbine, offshore	258	image - SSP2-Base - 2050	DE	kilowatt hour	technosphere	electricity, high voltage
Activity	e-methanol, DAC waste heat - Zero
location	DE
reference product	e-methanol, DAC waste heat - Zero
type	process
unit	ton
Exchanges
name	amount	database	location	unit	type	reference product
e-methanol, DAC waste heat - Zero	1	MeOH_wind	DE	ton	production	e-methanol, DAC waste heat - Zero
Green Hydrogen - Zero	0.193	MeOH_wind	DE	ton	technosphere	Green Hydrogen - Zero
carbon dioxide, DAC, waste heat - Zero	1.457	DAC_wind	DE	ton	technosphere	carbon dioxide, DAC, waste heat - Zero
electricity production, wind, 1-3MW turbine, offshore	258	image - SSP2-RCP19 - 2050	DE	kilowatt hour	technosphere	electricity, high voltage
Activity	e-methanol, HPC - Base
location	DE
reference product	e-methanol, HPC - Base
type	process
unit	ton
Exchanges
name	amount	database	location	unit	type	reference product
e-methanol, HPC - Base	1	MeOH_wind	DE	ton	production	e-methanol, HPC - Base
Green Hydrogen - Base	0.193	MeOH_wind	DE	ton	technosphere	Green Hydrogen - Base
carbon dioxide, HPC - Base	1.457	WTE	CH	ton	technosphere	carbon dioxide, HPC - Base
electricity production, wind, 1-3MW turbine, offshore	258	image - SSP2-Base - 2050	DE	kilowatt hour	technosphere	electricity, high voltage
Activity	e-methanol, HPC - Zero
location	DE
reference product	e-methanol, HPC - Zero
type	process
unit	ton
Exchanges
name	amount	database	location	unit	type	reference product
e-methanol, HPC - Zero	1	MeOH_wind	DE	ton	production	e-methanol, HPC - Zero
Green Hydrogen - Zero	0.193	MeOH_wind	DE	ton	technosphere	Green Hydrogen - Zero
carbon dioxide, HPC - Zero	1.457	WTE	CH	ton	technosphere	carbon dioxide, HPC - Zero
electricity production, wind, 1-3MW turbine, offshore	258	image - SSP2-RCP19 - 2050	DE	kilowatt hour	technosphere	electricity, high voltage
Activity	e-methanol, MEA - Base
location	DE
reference product	e-methanol, MEA - Base
type	process
unit	ton
Exchanges
name	amount	database	location	unit	type	reference product
e-methanol, MEA - Base	1	MeOH_wind	DE	ton	production	e-methanol, MEA - Base
Green Hydrogen - Base	0.193	MeOH_wind	DE	ton	technosphere	Green Hydrogen - Base
carbon dioxide, MEA - Base	1.457	WTE	CH	ton	technosphere	carbon dioxide, MEA - Base
electricity production, wind, 1-3MW turbine, offshore	258	image - SSP2-Base - 2050	DE	kilowatt hour	technosphere	electricity, high voltage
Activity	e-methanol, MEA - Zero
location	DE
reference product	e-methanol, MEA - Zero
type	process
unit	ton
Exchanges
name	amount	database	location	unit	type	reference product
e-methanol, MEA - Zero	1	MeOH_wind	DE	ton	production	e-methanol, MEA - Zero
Green Hydrogen - Zero	0.193	MeOH_wind	DE	ton	technosphere	Green Hydrogen - Zero
carbon dioxide, MEA - Zero	1.457	WTE	CH	ton	technosphere	carbon dioxide, MEA - Zero
electricity production, wind, 1-3MW turbine, offshore	258	image - SSP2-RCP19 - 2050	DE	kilowatt hour	technosphere	electricity, high voltage
Database	MeOH_modified_transport
Activity	e-methanol, MEA v3 - wind - Zero
location	DE
reference product	e-methanol, MEA v3 - wind - Zero
type	process
unit	ton
Exchanges
name	amount	database	location	unit	type	reference product
e-methanol, MEA v3 - wind - Zero	1	MeOH_modified_transport	DE	ton	production	e-methanol, MEA v3 - wind - Zero
Green Hydrogen - Zero	0.193	MeOH_wind	DE	ton	technosphere	Green Hydrogen - Zero
carbon dioxide, MEA, modified transport v3 - Zero	1.457	WTE_transport	CH	ton	technosphere	carbon dioxide, MEA, modified transport v3 - Zero
electricity production, wind, 1-3MW turbine, offshore	258	image - SSP2-RCP19 - 2050	DE	kilowatt hour	technosphere	electricity, high voltage
Database	MeOH - grid
Activity	Green Hydrogen - Base
location	DE
reference product	Green Hydrogen - Base
type	process
unit	ton
Exchanges
name	amount	database	location	unit	categories	type	reference product
Water, unspecified natural origin	8.921	biosphere3		cubic meter	natural resource::in water	biosphere
Green Hydrogen - Base	1	MeOH - grid	DE	ton		production	Green Hydrogen - Base
market for electricity, medium voltage	44000	image - SSP2-Base - 2050	DE	kilowatt hour		technosphere	electricity, medium voltage
Activity	bio-methanol - Base
location	DE
reference product	bio-methanol - Base
type	process
unit	ton
Exchanges
name	amount	database	location	unit	categories	type	reference product
Water, unspecified natural origin	2.9475	biosphere3		cubic meter	natural resource::in water	biosphere
bio-methanol - Base	1	MeOH - grid	DE	ton		production	bio-methanol - Base
market for steam, in chemical industry	19.4719	image - SSP2-Base - 2050	RER	kilogram		technosphere	steam, in chemical industry
softwood forestry, spruce, sustainable forest management	1595	image - SSP2-Base - 2050	DE	kilogram		technosphere	cleft timber, measured as dry mass
Activity	e-methanol, DAC HTHP - Base
location	DE
reference product	e-methanol, DAC HTHP - Base
type	process
unit	ton
Exchanges
name	amount	database	location	unit	type	reference product
e-methanol, DAC HTHP - Base	1	MeOH - grid	DE	ton	production	e-methanol, DAC HTHP - Base
Green Hydrogen - Base	0.193	MeOH - grid	DE	ton	technosphere	Green Hydrogen - Base
carbon dioxide, DAC, HTHP - Base	1.457	DAC	DE	ton	technosphere	carbon dioxide, DAC, HTHP - Base
market for electricity, medium voltage	258	image - SSP2-Base - 2050	DE	kilowatt hour	technosphere	electricity, medium voltage
Activity	e-methanol, DAC waste heat - Base
location	DE
reference product	e-methanol, DAC waste heat - Base
type	process
unit	ton
Exchanges
name	amount	database	location	unit	type	reference product
e-methanol, DAC waste heat - Base	1	MeOH - grid	DE	ton	production	e-methanol, DAC waste heat - Base
Green Hydrogen - Base	0.193	MeOH - grid	DE	ton	technosphere	Green Hydrogen - Base
carbon dioxide, DAC, waste heat - Base	1.457	DAC	DE	ton	technosphere	carbon dioxide, DAC, waste heat - Base
market for electricity, medium voltage	258	image - SSP2-Base - 2050	DE	kilowatt hour	technosphere	electricity, medium voltage
Activity	e-methanol, HPC - Base
location	DE
reference product	e-methanol, HPC - Base
type	process
unit	ton
Exchanges
name	amount	database	location	unit	type	reference product
e-methanol, HPC - Base	1	MeOH - grid	DE	ton	production	e-methanol, HPC - Base
Green Hydrogen - Base	0.193	MeOH - grid	DE	ton	technosphere	Green Hydrogen - Base
carbon dioxide, HPC - Base	1.457	WTE	CH	ton	technosphere	carbon dioxide, HPC - Base
market for electricity, medium voltage	258	image - SSP2-Base - 2050	DE	kilowatt hour	technosphere	electricity, medium voltage
Activity	e-methanol, MEA - Base
location	DE
reference product	e-methanol, MEA - Base
type	process
unit	ton
Exchanges
name	amount	database	location	unit	type	reference product
e-methanol, MEA - Base	1	MeOH - grid	DE	ton	production	e-methanol, MEA - Base
Green Hydrogen - Base	0.193	MeOH - grid	DE	ton	technosphere	Green Hydrogen - Base
carbon dioxide, MEA - Base	1.457	WTE	CH	ton	technosphere	carbon dioxide, MEA - Base
market for electricity, medium voltage	258	image - SSP2-Base - 2050	DE	kilowatt hour	technosphere	electricity, medium voltage

## Sheet: Ex_Ethylene
Database	ethylene_wind
Activity	MTO ethylene, DAC HTHP - Base
location	DE
reference product	MTO ethylene, DAC HTHP - Base
type	process
unit	ton
Exchanges
name	amount	database	location	unit	type	reference product
MTO ethylene, DAC HTHP - Base	1	ethylene_wind	DE	ton	production	MTO ethylene, DAC HTHP - Base
e-methanol, DAC HTHP - Base	2.571	MeOH_wind	DE	ton	technosphere	e-methanol, DAC HTHP - Base
electricity production, wind, 1-3MW turbine, offshore	458	image - SSP2-Base - 2050	DE	kilowatt hour	technosphere	electricity, high voltage
market for heat, from steam, in chemical industry	5587.2	image - SSP2-Base - 2050	WEU	megajoule	technosphere	heat, from steam, in chemical industry
Activity	MTO ethylene, DAC HTHP - Zero
location	DE
reference product	MTO ethylene, DAC HTHP - Zero
type	process
unit	ton
Exchanges
name	amount	database	location	unit	type	reference product
MTO ethylene, DAC HTHP - Zero	1	ethylene_wind	DE	ton	production	MTO ethylene, DAC HTHP - Zero
e-methanol, DAC HTHP - Zero	2.571	MeOH_wind	DE	ton	technosphere	e-methanol, DAC HTHP - Zero
electricity production, wind, 1-3MW turbine, offshore	458	image - SSP2-RCP19 - 2050	DE	kilowatt hour	technosphere	electricity, high voltage
steam from biomass	2032	steam	DE	kg	technosphere	steam from biomass
Activity	MTO ethylene, DAC HTHP - Zero r = 100
location	DE
reference product	MTO ethylene, DAC HTHP - Zero r = 100
type	process
unit	ton
Exchanges
name	amount	database	location	unit	type	reference product
MTO ethylene, DAC HTHP - Zero r = 100	1	ethylene_wind	DE	ton	production	MTO ethylene, DAC HTHP - Zero r = 100
e-methanol, DAC HTHP - Zero	2.571	MeOH_wind	DE	ton	technosphere	e-methanol, DAC HTHP - Zero
electricity production, wind, 1-3MW turbine, offshore	458	image - SSP2-RCP19 - 2050	DE	kilowatt hour	technosphere	electricity, high voltage
steam from biomass, r=100	2032	steam	DE	kg	technosphere	steam from biomass, r=100
Activity	MTO ethylene, DAC waste heat - Base
location	DE
reference product	MTO ethylene, DAC waste heat - Base
type	process
unit	ton
Exchanges
name	amount	database	location	unit	type	reference product
MTO ethylene, DAC waste heat - Base	1	ethylene_wind	DE	ton	production	MTO ethylene, DAC waste heat - Base
e-methanol, DAC waste heat - Base	2.571	MeOH_wind	DE	ton	technosphere	e-methanol, DAC waste heat - Base
electricity production, wind, 1-3MW turbine, offshore	458	image - SSP2-Base - 2050	DE	kilowatt hour	technosphere	electricity, high voltage
market for heat, from steam, in chemical industry	5587.2	image - SSP2-Base - 2050	WEU	megajoule	technosphere	heat, from steam, in chemical industry
Activity	MTO ethylene, DAC waste heat - Zero
location	DE
reference product	MTO ethylene, DAC waste heat - Zero
type	process
unit	ton
Exchanges
name	amount	database	location	unit	type	reference product
MTO ethylene, DAC waste heat - Zero	1	ethylene_wind	DE	ton	production	MTO ethylene, DAC waste heat - Zero
e-methanol, DAC waste heat - Zero	2.571	MeOH_wind	DE	ton	technosphere	e-methanol, DAC waste heat - Zero
electricity production, wind, 1-3MW turbine, offshore	458	image - SSP2-RCP19 - 2050	DE	kilowatt hour	technosphere	electricity, high voltage
steam from biomass	2032	steam	DE	kg	technosphere	steam from biomass
Activity	MTO ethylene, HPC - Base
location	DE
reference product	MTO ethylene, HPC - Base
type	process
unit	ton
Exchanges
name	amount	database	location	unit	type	reference product
MTO ethylene, HPC - Base	1	ethylene_wind	DE	ton	production	MTO ethylene, HPC - Base
e-methanol, HPC - Base	2.571	MeOH_wind	DE	ton	technosphere	e-methanol, HPC - Base
electricity production, wind, 1-3MW turbine, offshore	458	image - SSP2-Base - 2050	DE	kilowatt hour	technosphere	electricity, high voltage
market for heat, from steam, in chemical industry	5587.2	image - SSP2-Base - 2050	WEU	megajoule	technosphere	heat, from steam, in chemical industry
Activity	MTO ethylene, HPC - Zero
location	DE
reference product	MTO ethylene, HPC - Zero
type	process
unit	ton
Exchanges
name	amount	database	location	unit	type	reference product
MTO ethylene, HPC - Zero	1	ethylene_wind	DE	ton	production	MTO ethylene, HPC - Zero
e-methanol, HPC - Zero	2.571	MeOH_wind	DE	ton	technosphere	e-methanol, HPC - Zero
electricity production, wind, 1-3MW turbine, offshore	458	image - SSP2-RCP19 - 2050	DE	kilowatt hour	technosphere	electricity, high voltage
steam from biomass	2032	steam	DE	kg	technosphere	steam from biomass
Activity	MTO ethylene, MEA - Base
location	DE
reference product	MTO ethylene, MEA - Base
type	process
unit	ton
Exchanges
name	amount	database	location	unit	type	reference product
MTO ethylene, MEA - Base	1	ethylene_wind	DE	ton	production	MTO ethylene, MEA - Base
e-methanol, MEA - Base	2.571	MeOH_wind	DE	ton	technosphere	e-methanol, MEA - Base
electricity production, wind, 1-3MW turbine, offshore	458	image - SSP2-Base - 2050	DE	kilowatt hour	technosphere	electricity, high voltage
market for heat, from steam, in chemical industry	5587.2	image - SSP2-Base - 2050	WEU	megajoule	technosphere	heat, from steam, in chemical industry
Activity	MTO ethylene, MEA - Zero
location	DE
reference product	MTO ethylene, MEA - Zero
type	process
unit	ton
Exchanges
name	amount	database	location	unit	type	reference product
MTO ethylene, MEA - Zero	1	ethylene_wind	DE	ton	production	MTO ethylene, MEA - Zero
e-methanol, MEA - Zero	2.571	MeOH_wind	DE	ton	technosphere	e-methanol, MEA - Zero
electricity production, wind, 1-3MW turbine, offshore	458	image - SSP2-RCP19 - 2050	DE	kilowatt hour	technosphere	electricity, high voltage
steam from biomass	2032	steam	DE	kg	technosphere	steam from biomass
Activity	MTO ethylene, MEA - Zero r = 100
location	DE
reference product	MTO ethylene, MEA - Zero r = 100
type	process
unit	ton
Exchanges
name	amount	database	location	unit	type	reference product
MTO ethylene, MEA - Zero r = 100	1	ethylene_wind	DE	ton	production	MTO ethylene, MEA - Zero r = 100
e-methanol, MEA - Zero	2.571	MeOH_wind	DE	ton	technosphere	e-methanol, MEA - Zero
electricity production, wind, 1-3MW turbine, offshore	458	image - SSP2-RCP19 - 2050	DE	kilowatt hour	technosphere	electricity, high voltage
steam from biomass, r=100	2032	steam	DE	kg	technosphere	steam from biomass, r=100
Activity	MTO ethylene, from bio-methanol - Base
location	DE
reference product	MTO ethylene, from bio-methanol - Base
type	process
unit	ton
Exchanges
name	amount	database	location	unit	type	reference product
MTO ethylene, from bio-methanol - Base	1	ethylene_wind	DE	ton	production	MTO ethylene, from bio-methanol - Base
bio-methanol - Base	2.571	MeOH - grid	DE	ton	technosphere	bio-methanol - Base
electricity production, wind, 1-3MW turbine, offshore	458	image - SSP2-Base - 2050	DE	kilowatt hour	technosphere	electricity, high voltage
market for heat, from steam, in chemical industry	5587.2	image - SSP2-Base - 2050	WEU	megajoule	technosphere	heat, from steam, in chemical industry
Activity	MTO ethylene, from bio-methanol - Zero
location	DE
reference product	MTO ethylene, from bio-methanol - Zero
type	process
unit	ton
Exchanges
name	amount	database	location	unit	type	reference product
MTO ethylene, from bio-methanol - Zero	1	ethylene_wind	DE	ton	production	MTO ethylene, from bio-methanol - Zero
bio-methanol - Zero	2.571	MeOH - grid	DE	ton	technosphere	bio-methanol - Zero
electricity production, wind, 1-3MW turbine, offshore	458	image - SSP2-RCP19 - 2050	DE	kilowatt hour	technosphere	electricity, high voltage
steam from biomass	2032	steam	DE	kg	technosphere	steam from biomass
Activity	MTO ethylene, from bio-methanol r=100 - Zero
location	DE
reference product	MTO ethylene, from bio-methanol r=100 - Zero
type	process
unit	ton
Exchanges
name	amount	database	location	unit	type	reference product
MTO ethylene, from bio-methanol r=100 - Zero	1	ethylene_wind	DE	ton	production	MTO ethylene, from bio-methanol r=100 - Zero
bio-methanol r=100 - Zero	2.571	MeOH - grid	DE	ton	technosphere	bio-methanol r=100 - Zero
electricity production, wind, 1-3MW turbine, offshore	458	image - SSP2-RCP19 - 2050	DE	kilowatt hour	technosphere	electricity, high voltage
steam from biomass, r=100	2032	steam	DE	kg	technosphere	steam from biomass, r=100
Activity	carbon dioxide, captured from steam cracker - Base
location	DE
reference product	carbon dioxide, captured from steam cracker - Base
type	process
unit	ton
Exchanges
name	amount	database	location	unit	categories	type	reference product
Water, cooling, unspecified natural origin	15.38	biosphere3		cubic meter	natural resource::in water	biosphere
Water, unspecified natural origin	0.00193119	biosphere3		cubic meter	natural resource::in water	biosphere
carbon dioxide, captured from steam cracker - Base	1	ethylene_wind	DE	ton		production	carbon dioxide, captured from steam cracker - Base
electricity production, wind, 1-3MW turbine, offshore	73.0727	image - SSP2-Base - 2050	DE	kilowatt hour		technosphere	electricity, high voltage
electricity production, wind, 1-3MW turbine, offshore	114.38	image - SSP2-Base - 2050	DE	kilowatt hour		technosphere	electricity, high voltage
market for electricity, medium voltage	24.2381	cutoff39	NO	kilowatt hour		technosphere	electricity, medium voltage
market for heat, from steam, in chemical industry	3695.43	image - SSP2-Base - 2050	WEU	megajoule		technosphere	heat, from steam, in chemical industry
market for monoethanolamine	0.0005	image - SSP2-Base - 2050	GLO	kilogram		technosphere	monoethanolamine
market for propane	0.0003	image - SSP2-Base - 2050	GLO	kilogram		technosphere	propane
transport pipeline, supercritical CO2, 200km, recompression, w/o construction - Base	1500	transport	RER	ton kilometer		technosphere	transport pipeline, supercritical CO2, 200km, recompression, w/o construction - Base
Activity	carbon dioxide, captured from steam cracker - Zero
location	DE
reference product	carbon dioxide, captured from steam cracker - Zero
type	process
unit	ton
Exchanges
name	amount	database	location	unit	categories	type	reference product
Water, cooling, unspecified natural origin	15.38	biosphere3		cubic meter	natural resource::in water	biosphere
Water, unspecified natural origin	0.00193119	biosphere3		cubic meter	natural resource::in water	biosphere
carbon dioxide, captured from steam cracker - Zero	1	ethylene_wind	DE	ton		production	carbon dioxide, captured from steam cracker - Zero
electricity production, wind, 1-3MW turbine, offshore	73.0727	image - SSP2-RCP19 - 2050	DE	kilowatt hour		technosphere	electricity, high voltage
electricity production, wind, 1-3MW turbine, offshore	114.38	image - SSP2-RCP19 - 2050	DE	kilowatt hour		technosphere	electricity, high voltage
market for electricity, medium voltage	24.2381	cutoff39	NO	kilowatt hour		technosphere	electricity, medium voltage
market for monoethanolamine	0.0005	image - SSP2-RCP19 - 2050	GLO	kilogram		technosphere	monoethanolamine
market for propane	0.0003	image - SSP2-RCP19 - 2050	GLO	kilogram		technosphere	propane
steam from biomass	1348.36	steam	DE	kg		technosphere	steam from biomass
transport pipeline, supercritical CO2, 200km, recompression, w/o construction - Zero	1500	transport	RER	ton kilometer		technosphere	transport pipeline, supercritical CO2, 200km, recompression, w/o construction - Zero
Activity	carbon dioxide, captured from steam cracker - Zero r=100
location	DE
reference product	carbon dioxide, captured from steam cracker - Zero r=100
type	process
unit	ton
Exchanges
name	amount	database	location	unit	categories	type	reference product
Water, cooling, unspecified natural origin	15.38	biosphere3		cubic meter	natural resource::in water	biosphere
Water, unspecified natural origin	0.00193119	biosphere3		cubic meter	natural resource::in water	biosphere
carbon dioxide, captured from steam cracker - Zero r=100	1	ethylene_wind	DE	ton		production	carbon dioxide, captured from steam cracker - Zero r=100
electricity production, wind, 1-3MW turbine, offshore	73.0727	image - SSP2-RCP19 - 2050	DE	kilowatt hour		technosphere	electricity, high voltage
electricity production, wind, 1-3MW turbine, offshore	114.38	image - SSP2-RCP19 - 2050	DE	kilowatt hour		technosphere	electricity, high voltage
market for electricity, medium voltage	24.2381	cutoff39	NO	kilowatt hour		technosphere	electricity, medium voltage
market for monoethanolamine	0.0005	image - SSP2-RCP19 - 2050	GLO	kilogram		technosphere	monoethanolamine
market for propane	0.0003	image - SSP2-RCP19 - 2050	GLO	kilogram		technosphere	propane
steam from biomass, r=100	1348.36	steam	DE	kg		technosphere	steam from biomass, r=100
transport pipeline, supercritical CO2, 200km, recompression, w/o construction - Zero	1500	transport	RER	ton kilometer		technosphere	transport pipeline, supercritical CO2, 200km, recompression, w/o construction - Zero
Activity	ethylene - Keller - Base
location	RER
reference product	ethylene - Keller - Base
type	process
unit	kg
Exchanges
name	amount	database	location	unit	categories	type	reference product
Carbon dioxide, fossil	0.7	biosphere3		kilogram	air	biosphere
Carbon monoxide, fossil	4.21e-05	biosphere3		kilogram	air	biosphere
Nitrogen oxides	0.000691	biosphere3		kilogram	air	biosphere
Particulate Matter, > 2.5 um and < 10um	4.2e-06	biosphere3		kilogram	air	biosphere
ethylene - Keller - Base	1	ethylene_wind	RER	kg		production	ethylene - Keller - Base
market for naphtha	1.43	image - SSP2-Base - 2050	RER	kilogram		technosphere	naphtha
market for natural gas liquids	0.0568	image - SSP2-Base - 2050	GLO	kilogram		technosphere	natural gas liquids
market for sodium hydroxide, without water, in 50% solution state	0.0048	image - SSP2-Base - 2050	GLO	kilogram		technosphere	sodium hydroxide, without water, in 50% solution state
market group for electricity, high voltage	0.000375	image - SSP2-Base - 2050	WEU	kilowatt hour		technosphere	electricity, high voltage
Activity	ethylene - Keller - Zero
location	RER
reference product	ethylene - Keller - Zero
type	process
unit	kg
Exchanges
name	amount	database	location	unit	categories	type	reference product
Carbon dioxide, fossil	0.7	biosphere3		kilogram	air	biosphere
Carbon monoxide, fossil	4.21e-05	biosphere3		kilogram	air	biosphere
Nitrogen oxides	0.000691	biosphere3		kilogram	air	biosphere
Particulate Matter, > 2.5 um and < 10um	4.2e-06	biosphere3		kilogram	air	biosphere
ethylene - Keller - Zero	1	ethylene_wind	RER	kg		production	ethylene - Keller - Zero
electricity production, wind, 1-3MW turbine, offshore	0.000375	image - SSP2-RCP19 - 2050	DE	kilowatt hour		technosphere	electricity, high voltage
market for naphtha	1.43	image - SSP2-RCP19 - 2050	RER	kilogram		technosphere	naphtha
market for natural gas liquids	0.0568	image - SSP2-RCP19 - 2050	GLO	kilogram		technosphere	natural gas liquids
market for sodium hydroxide, without water, in 50% solution state	0.0048	image - SSP2-RCP19 - 2050	GLO	kilogram		technosphere	sodium hydroxide, without water, in 50% solution state
Activity	ethylene CCS - Keller - Base
location	RER
reference product	ethylene CCS - Keller - Base
type	process
unit	kg
Exchanges
name	amount	database	location	unit	categories	type	reference product
Carbon monoxide, fossil	4.21e-05	biosphere3		kilogram	air	biosphere
Nitrogen oxides	0.000691	biosphere3		kilogram	air	biosphere
Particulate Matter, > 2.5 um and < 10um	4.2e-06	biosphere3		kilogram	air	biosphere
ethylene CCS - Keller - Base	1	ethylene_wind	RER	kg		production	ethylene CCS - Keller - Base
market for naphtha	1.43	image - SSP2-Base - 2050	RER	kilogram		technosphere	naphtha
market for natural gas liquids	0.0568	image - SSP2-Base - 2050	GLO	kilogram		technosphere	natural gas liquids
market for sodium hydroxide, without water, in 50% solution state	0.0048	image - SSP2-Base - 2050	GLO	kilogram		technosphere	sodium hydroxide, without water, in 50% solution state
market group for electricity, high voltage	0.000375	image - SSP2-Base - 2050	WEU	kilowatt hour		technosphere	electricity, high voltage
Activity	ethylene CCS - Keller - Zero
location	RER
reference product	ethylene CCS - Keller - Zero
type	process
unit	kg
Exchanges
name	amount	database	location	unit	categories	type	reference product
Carbon monoxide, fossil	4.21e-05	biosphere3		kilogram	air	biosphere
Nitrogen oxides	0.000691	biosphere3		kilogram	air	biosphere
Particulate Matter, > 2.5 um and < 10um	4.2e-06	biosphere3		kilogram	air	biosphere
ethylene CCS - Keller - Zero	1	ethylene_wind	RER	kg		production	ethylene CCS - Keller - Zero
electricity production, wind, 1-3MW turbine, offshore	0.000375	image - SSP2-RCP19 - 2050	DE	kilowatt hour		technosphere	electricity, high voltage
market for naphtha	1.43	image - SSP2-RCP19 - 2050	RER	kilogram		technosphere	naphtha
market for natural gas liquids	0.0568	image - SSP2-RCP19 - 2050	GLO	kilogram		technosphere	natural gas liquids
market for sodium hydroxide, without water, in 50% solution state	0.0048	image - SSP2-RCP19 - 2050	GLO	kilogram		technosphere	sodium hydroxide, without water, in 50% solution state
Database	ethylene_transport
Activity	MTO ethylene, MEA v3 - wind - Zero
location	DE
reference product	MTO ethylene, MEA v3 - wind - Zero
type	process
unit	ton
Exchanges
name	amount	database	location	unit	type	reference product
MTO ethylene, MEA v3 - wind - Zero	1	ethylene_transport	DE	ton	production	MTO ethylene, MEA v3 - wind - Zero
e-methanol, MEA v3 - wind - Zero	2.571	MeOH_modified_transport	DE	ton	technosphere	e-methanol, MEA v3 - wind - Zero
electricity production, wind, 1-3MW turbine, onshore	458	image - SSP2-RCP19 - 2050	DE	kilowatt hour	technosphere	electricity, high voltage
steam from heat pump - wind - Zero	1.552	steam	DE	MWh	technosphere	steam from heat pump - wind - Zero
Activity	carbon dioxide, captured from steam cracker v3 - wind - Zero
location	DE
reference product	carbon dioxide, captured from steam cracker v3 - wind - Zero
type	process
unit	ton
Exchanges
name	amount	database	location	unit	categories	type	reference product
Water, cooling, unspecified natural origin	15.38	biosphere3		cubic meter	natural resource::in water	biosphere
Water, unspecified natural origin	0.00193119	biosphere3		cubic meter	natural resource::in water	biosphere
carbon dioxide, captured from steam cracker v3 - wind - Zero	1	ethylene_transport	DE	ton		production	carbon dioxide, captured from steam cracker v3 - wind - Zero
electricity production, wind, 1-3MW turbine, offshore	73.0727	image - SSP2-RCP19 - 2050	DE	kilowatt hour		technosphere	electricity, high voltage
electricity production, wind, 1-3MW turbine, offshore	85.7091	image - SSP2-RCP19 - 2050	DE	kilowatt hour		technosphere	electricity, high voltage
market for electricity, medium voltage	24.2381	cutoff39	NO	kilowatt hour		technosphere	electricity, medium voltage
market for monoethanolamine	0.0005	image - SSP2-RCP19 - 2050	GLO	kilogram		technosphere	monoethanolamine
market for propane	0.0003	image - SSP2-RCP19 - 2050	GLO	kilogram		technosphere	propane
market for transport, freight, sea, container ship with reefer, cooling	1994	image - SSP2-RCP19 - 2050	GLO	ton kilometer		technosphere	transport, freight, sea, container ship with reefer, cooling
steam from heat pump - Zero	1.03	steam	DE	MWh		technosphere	steam from heat pump - Zero
transport, freight, inland waterways, barge	1000	image - SSP2-RCP19 - 2050	RER	ton kilometer		technosphere	transport, freight, inland waterways, barge
Database	steam
Activity	steam from biomass
location	DE
reference product	steam from biomass
type	process
unit	kg
Exchanges
name	amount	database	location	unit	type	reference product
steam from biomass	1	steam	DE	kg	production	steam from biomass
softwood forestry, spruce, sustainable forest management	0.17666	image - SSP2-RCP19 - 2050	DE	kilogram	technosphere	cleft timber, measured as dry mass
Activity	steam from biomass, r=100
location	DE
reference product	steam from biomass, r=100
type	process
unit	kg
Exchanges
name	amount	database	location	unit	type	reference product
steam from biomass, r=100	1	steam	DE	kg	production	steam from biomass, r=100
EoL, biomass r=100	0.17666	emissions	GLO	kg	technosphere	EoL, biomass r=100
softwood forestry, spruce, sustainable forest management	0.17666	image - SSP2-RCP19 - 2050	DE	kilogram	technosphere	cleft timber, measured as dry mass
Database	emissions
Activity	EoL, biomass r=100
location	GLO
reference product	EoL, biomass r=100
type	process
unit	kg
Exchanges
name	amount	database	location	unit	categories	type	reference product
Carbon dioxide, fossil	0.78905	biosphere3		kilogram	air	biosphere
EoL, biomass r=100	1	emissions	GLO	kg		production	EoL, biomass r=100
Database	ethylene - grid
Activity	MTO ethylene, DAC HTHP - Base
location	DE
reference product	MTO ethylene, DAC HTHP - Base
type	process
unit	ton
Exchanges
name	amount	database	location	unit	type	reference product
MTO ethylene, DAC HTHP - Base	1	ethylene - grid	DE	ton	production	MTO ethylene, DAC HTHP - Base
e-methanol, DAC HTHP - Base	2.571	MeOH - grid	DE	ton	technosphere	e-methanol, DAC HTHP - Base
market for electricity, medium voltage	458	image - SSP2-Base - 2050	DE	kilowatt hour	technosphere	electricity, medium voltage
market for heat, from steam, in chemical industry	5587.2	image - SSP2-Base - 2050	WEU	megajoule	technosphere	heat, from steam, in chemical industry
Activity	MTO ethylene, DAC waste heat - Base
location	DE
reference product	MTO ethylene, DAC waste heat - Base
type	process
unit	ton
Exchanges
name	amount	database	location	unit	type	reference product
MTO ethylene, DAC waste heat - Base	1	ethylene - grid	DE	ton	production	MTO ethylene, DAC waste heat - Base
e-methanol, DAC waste heat - Base	2.571	MeOH - grid	DE	ton	technosphere	e-methanol, DAC waste heat - Base
market for electricity, medium voltage	458	image - SSP2-Base - 2050	DE	kilowatt hour	technosphere	electricity, medium voltage
market for heat, from steam, in chemical industry	5587.2	image - SSP2-Base - 2050	WEU	megajoule	technosphere	heat, from steam, in chemical industry
Activity	MTO ethylene, HPC - Base
location	DE
reference product	MTO ethylene, HPC - Base
type	process
unit	ton
Exchanges
name	amount	database	location	unit	type	reference product
MTO ethylene, HPC - Base	1	ethylene - grid	DE	ton	production	MTO ethylene, HPC - Base
e-methanol, HPC - Base	2.571	MeOH - grid	DE	ton	technosphere	e-methanol, HPC - Base
market for electricity, medium voltage	458	image - SSP2-Base - 2050	DE	kilowatt hour	technosphere	electricity, medium voltage
market for heat, from steam, in chemical industry	5587.2	image - SSP2-Base - 2050	WEU	megajoule	technosphere	heat, from steam, in chemical industry
Activity	MTO ethylene, MEA - Base
location	DE
reference product	MTO ethylene, MEA - Base
type	process
unit	ton
Exchanges
name	amount	database	location	unit	type	reference product
MTO ethylene, MEA - Base	1	ethylene - grid	DE	ton	production	MTO ethylene, MEA - Base
e-methanol, MEA - Base	2.571	MeOH - grid	DE	ton	technosphere	e-methanol, MEA - Base
market for electricity, medium voltage	458	image - SSP2-Base - 2050	DE	kilowatt hour	technosphere	electricity, medium voltage
market for heat, from steam, in chemical industry	5587.2	image - SSP2-Base - 2050	WEU	megajoule	technosphere	heat, from steam, in chemical industry
Activity	MTO ethylene, from bio-methanol - Base
location	DE
reference product	MTO ethylene, from bio-methanol - Base
type	process
unit	ton
Exchanges
name	amount	database	location	unit	type	reference product
MTO ethylene, from bio-methanol - Base	1	ethylene - grid	DE	ton	production	MTO ethylene, from bio-methanol - Base
bio-methanol - Base	2.571	MeOH - grid	DE	ton	technosphere	bio-methanol - Base
market for electricity, medium voltage	458	image - SSP2-Base - 2050	DE	kilowatt hour	technosphere	electricity, medium voltage
market for heat, from steam, in chemical industry	5587.2	image - SSP2-Base - 2050	WEU	megajoule	technosphere	heat, from steam, in chemical industry
Activity	carbon dioxide, captured from steam cracker - Base
location	DE
reference product	carbon dioxide, captured from steam cracker - Base
type	process
unit	ton
Exchanges
name	amount	database	location	unit	categories	type	reference product
Water, cooling, unspecified natural origin	15.38	biosphere3		cubic meter	natural resource::in water	biosphere
Water, unspecified natural origin	0.00193119	biosphere3		cubic meter	natural resource::in water	biosphere
carbon dioxide, captured from steam cracker - Base	1	ethylene - grid	DE	ton		production	carbon dioxide, captured from steam cracker - Base
market for electricity, medium voltage	24.2381	cutoff39	NO	kilowatt hour		technosphere	electricity, medium voltage
market for electricity, medium voltage	73.0727	image - SSP2-Base - 2050	DE	kilowatt hour		technosphere	electricity, medium voltage
market for electricity, medium voltage	114.38	image - SSP2-Base - 2050	DE	kilowatt hour		technosphere	electricity, medium voltage
market for heat, from steam, in chemical industry	3695.43	image - SSP2-Base - 2050	WEU	megajoule		technosphere	heat, from steam, in chemical industry
market for monoethanolamine	0.0005	image - SSP2-Base - 2050	GLO	kilogram		technosphere	monoethanolamine
market for propane	0.0003	image - SSP2-Base - 2050	GLO	kilogram		technosphere	propane
transport pipeline, supercritical CO2, 200km, recompression, w/o construction - Base	1500	transport	RER	ton kilometer		technosphere	transport pipeline, supercritical CO2, 200km, recompression, w/o construction - Base

## Sheet: Ex_Scenarios
Database	scenarios_wind
Activity	Scenario 1 - Base
location	RER
reference product	Scenario 1 - Base
type	process
unit	unit
Exchanges
name	amount	database	location	unit	type	reference product
Scenario 1 - Base	1	scenarios_wind	RER	unit	production	Scenario 1 - Base
MTO ethylene, MEA - Base	35159.9	ethylene_wind	DE	ton	technosphere	MTO ethylene, MEA - Base
Process Emissions	10274.6	emissions	GLO	ton	technosphere	Process Emissions
electricity CH medium voltage - Base	2.97032e+07	electricity	CH	kilowatt hour	technosphere	electricity CH medium voltage - Base
ethylene EoL, WTE	35159.9	emissions	GLO	ton	technosphere	ethylene EoL, WTE
fossil carbon dioxide, lost during transport	189.7	emissions	GLO	ton	technosphere	fossil carbon dioxide, lost during transport
fossil carbon dioxide, not captured by WTE plants	7025.93	emissions	GLO	ton	technosphere	fossil carbon dioxide, not captured by WTE plants
heat, from municipal waste incineration to generic market for heat district or industrial, other than natural gas	4.5425e+08	image - SSP2-Base - 2050	CH	megajoule	technosphere	heat, district or industrial, other than natural gas
treatment of municipal solid waste, incineration	2.97032e+07	image - SSP2-Base - 2050	CH	kilowatt hour	technosphere	electricity, for reuse in municipal waste incineration only
Activity	Scenario 1 - Zero
location	RER
reference product	Scenario 1 - Zero
type	process
unit	unit
Exchanges
name	amount	database	location	unit	type	reference product
Scenario 1 - Zero	1	scenarios_wind	RER	unit	production	Scenario 1 - Zero
MTO ethylene, MEA - Zero	35159.9	ethylene_wind	DE	ton	technosphere	MTO ethylene, MEA - Zero
Process Emissions	10274.6	emissions	GLO	ton	technosphere	Process Emissions
electricity CH medium voltage - Zero	2.97032e+07	electricity	CH	kilowatt hour	technosphere	electricity CH medium voltage - Zero
ethylene EoL, WTE	35159.9	emissions	GLO	ton	technosphere	ethylene EoL, WTE
fossil carbon dioxide, lost during transport	189.7	emissions	GLO	ton	technosphere	fossil carbon dioxide, lost during transport
fossil carbon dioxide, not captured by WTE plants	7025.93	emissions	GLO	ton	technosphere	fossil carbon dioxide, not captured by WTE plants
heat, from municipal waste incineration to generic market for heat district or industrial, other than natural gas	4.5425e+08	image - SSP2-RCP19 - 2050	CH	megajoule	technosphere	heat, district or industrial, other than natural gas
treatment of municipal solid waste, incineration	2.97032e+07	image - SSP2-RCP19 - 2050	CH	kilowatt hour	technosphere	electricity, for reuse in municipal waste incineration only
Activity	Scenario 2 - Base
location	RER
reference product	Scenario 2 - Base
type	process
unit	unit
Exchanges
name	amount	database	location	unit	type	reference product
Scenario 2 - Base	1	scenarios_wind	RER	unit	production	Scenario 2 - Base
MTO ethylene, DAC HTHP - Base	35159.9	ethylene_wind	DE	ton	technosphere	MTO ethylene, DAC HTHP - Base
biogenic carbon dioxide, permanently stored	66447.7	emissions	GLO	ton	technosphere	biogenic carbon dioxide, permanently stored
carbon dioxide, MEA, storage - Base	131736	WTE	CH	ton	technosphere	carbon dioxide, MEA, storage - Base
electricity CH medium voltage - Base	2.97032e+07	electricity	CH	kilowatt hour	technosphere	electricity CH medium voltage - Base
fossil carbon dioxide, lost during transport	2529.33	emissions	GLO	ton	technosphere	fossil carbon dioxide, lost during transport
fossil carbon dioxide, not captured by WTE plants	7025.93	emissions	GLO	ton	technosphere	fossil carbon dioxide, not captured by WTE plants
heat, from municipal waste incineration to generic market for heat district or industrial, other than natural gas	4.5425e+08	image - SSP2-Base - 2050	CH	megajoule	technosphere	heat, district or industrial, other than natural gas
treatment of municipal solid waste, incineration	2.97032e+07	image - SSP2-Base - 2050	CH	kilowatt hour	technosphere	electricity, for reuse in municipal waste incineration only
Activity	Scenario 2 - Zero
location	RER
reference product	Scenario 2 - Zero
type	process
unit	unit
Exchanges
name	amount	database	location	unit	type	reference product
Scenario 2 - Zero	1	scenarios_wind	RER	unit	production	Scenario 2 - Zero
MTO ethylene, DAC HTHP - Zero	35159.9	ethylene_wind	DE	ton	technosphere	MTO ethylene, DAC HTHP - Zero
biogenic carbon dioxide, permanently stored	66447.7	emissions	GLO	ton	technosphere	biogenic carbon dioxide, permanently stored
carbon dioxide, MEA, storage - Zero	131736	WTE	CH	ton	technosphere	carbon dioxide, MEA, storage - Zero
electricity CH medium voltage - Zero	2.97032e+07	electricity	CH	kilowatt hour	technosphere	electricity CH medium voltage - Zero
fossil carbon dioxide, lost during transport	2529.33	emissions	GLO	ton	technosphere	fossil carbon dioxide, lost during transport
fossil carbon dioxide, not captured by WTE plants	7025.93	emissions	GLO	ton	technosphere	fossil carbon dioxide, not captured by WTE plants
heat, from municipal waste incineration to generic market for heat district or industrial, other than natural gas	4.5425e+08	image - SSP2-RCP19 - 2050	CH	megajoule	technosphere	heat, district or industrial, other than natural gas
treatment of municipal solid waste, incineration	2.97032e+07	image - SSP2-RCP19 - 2050	CH	kilowatt hour	technosphere	electricity, for reuse in municipal waste incineration only
Activity	Scenario 3 - Base
location	RER
reference product	Scenario 3 - Base
type	process
unit	unit
Exchanges
name	amount	database	location	unit	type	reference product
Scenario 3 - Base	1	scenarios_wind	RER	unit	production	Scenario 3 - Base
biogenic carbon dioxide, permanently stored	66447.7	emissions	GLO	ton	technosphere	biogenic carbon dioxide, permanently stored
carbon dioxide, MEA, storage - Base	131736	WTE	CH	ton	technosphere	carbon dioxide, MEA, storage - Base
carbon dioxide, captured from steam cracker - Base	22150.8	ethylene_wind	DE	ton	technosphere	carbon dioxide, captured from steam cracker - Base
electricity CH medium voltage - Base	2.97032e+07	electricity	CH	kilowatt hour	technosphere	electricity CH medium voltage - Base
ethylene CCS - Keller - Base	3.51599e+07	ethylene_wind	RER	kg	technosphere	ethylene CCS - Keller - Base
ethylene EoL	35159.9	emissions	GLO	ton	technosphere	ethylene EoL
fossil carbon dioxide, lost during transport	2529.33	emissions	GLO	ton	technosphere	fossil carbon dioxide, lost during transport
fossil carbon dioxide, lost during transport	775.277	emissions	GLO	ton	technosphere	fossil carbon dioxide, lost during transport
fossil carbon dioxide, not captured by WTE plants	7025.93	emissions	GLO	ton	technosphere	fossil carbon dioxide, not captured by WTE plants
fossil carbon dioxide, not captured in steam cracking	2461.2	emissions	GLO	ton	technosphere	fossil carbon dioxide, not captured in steam cracking
heat, from municipal waste incineration to generic market for heat district or industrial, other than natural gas	4.5425e+08	image - SSP2-Base - 2050	CH	megajoule	technosphere	heat, district or industrial, other than natural gas
treatment of municipal solid waste, incineration	2.97032e+07	image - SSP2-Base - 2050	CH	kilowatt hour	technosphere	electricity, for reuse in municipal waste incineration only
Activity	Scenario 3 - Zero
location	RER
reference product	Scenario 3 - Zero
type	process
unit	unit
Exchanges
name	amount	database	location	unit	type	reference product
Scenario 3 - Zero	1	scenarios_wind	RER	unit	production	Scenario 3 - Zero
biogenic carbon dioxide, permanently stored	66447.7	emissions	GLO	ton	technosphere	biogenic carbon dioxide, permanently stored
carbon dioxide, MEA, storage - Zero	131736	WTE	CH	ton	technosphere	carbon dioxide, MEA, storage - Zero
carbon dioxide, captured from steam cracker - Zero	22150.8	ethylene_wind	DE	ton	technosphere	carbon dioxide, captured from steam cracker - Zero
electricity CH medium voltage - Zero	2.97032e+07	electricity	CH	kilowatt hour	technosphere	electricity CH medium voltage - Zero
ethylene CCS - Keller - Zero	3.51599e+07	ethylene_wind	RER	kg	technosphere	ethylene CCS - Keller - Zero
ethylene EoL	35159.9	emissions	GLO	ton	technosphere	ethylene EoL
fossil carbon dioxide, lost during transport	2529.33	emissions	GLO	ton	technosphere	fossil carbon dioxide, lost during transport
fossil carbon dioxide, lost during transport	775.277	emissions	GLO	ton	technosphere	fossil carbon dioxide, lost during transport
fossil carbon dioxide, not captured by WTE plants	7025.93	emissions	GLO	ton	technosphere	fossil carbon dioxide, not captured by WTE plants
fossil carbon dioxide, not captured in steam cracking	2461.2	emissions	GLO	ton	technosphere	fossil carbon dioxide, not captured in steam cracking
heat, from municipal waste incineration to generic market for heat district or industrial, other than natural gas	4.5425e+08	image - SSP2-RCP19 - 2050	CH	megajoule	technosphere	heat, district or industrial, other than natural gas
treatment of municipal solid waste, incineration	2.97032e+07	image - SSP2-RCP19 - 2050	CH	kilowatt hour	technosphere	electricity, for reuse in municipal waste incineration only
Activity	Scenario 4 - Base
location	RER
reference product	Scenario 4 - Base
type	process
unit	unit
Exchanges
name	amount	database	location	unit	type	reference product
Scenario 4 - Base	1	scenarios_wind	RER	unit	production	Scenario 4 - Base
MTO ethylene, from bio-methanol - Base	35159.9	ethylene_wind	DE	ton	technosphere	MTO ethylene, from bio-methanol - Base
biogenic carbon dioxide, permanently stored	66447.7	emissions	GLO	ton	technosphere	biogenic carbon dioxide, permanently stored
carbon dioxide, MEA, storage - Base	131736	WTE	CH	ton	technosphere	carbon dioxide, MEA, storage - Base
electricity CH medium voltage - Base	2.97032e+07	electricity	CH	kilowatt hour	technosphere	electricity CH medium voltage - Base
fossil carbon dioxide, lost during transport	2529.33	emissions	GLO	ton	technosphere	fossil carbon dioxide, lost during transport
fossil carbon dioxide, not captured by WTE plants	7025.93	emissions	GLO	ton	technosphere	fossil carbon dioxide, not captured by WTE plants
heat, from municipal waste incineration to generic market for heat district or industrial, other than natural gas	4.5425e+08	image - SSP2-Base - 2050	CH	megajoule	technosphere	heat, district or industrial, other than natural gas
treatment of municipal solid waste, incineration	2.97032e+07	image - SSP2-Base - 2050	CH	kilowatt hour	technosphere	electricity, for reuse in municipal waste incineration only
Activity	Scenario 4 - Zero
location	RER
reference product	Scenario 4 - Zero
type	process
unit	unit
Exchanges
name	amount	database	location	unit	type	reference product
Scenario 4 - Zero	1	scenarios_wind	RER	unit	production	Scenario 4 - Zero
MTO ethylene, from bio-methanol - Zero	35159.9	ethylene_wind	DE	ton	technosphere	MTO ethylene, from bio-methanol - Zero
biogenic carbon dioxide, permanently stored	66447.7	emissions	GLO	ton	technosphere	biogenic carbon dioxide, permanently stored
carbon dioxide, MEA, storage - Zero	131736	WTE	CH	ton	technosphere	carbon dioxide, MEA, storage - Zero
electricity CH medium voltage - Zero	2.97032e+07	electricity	CH	kilowatt hour	technosphere	electricity CH medium voltage - Zero
fossil carbon dioxide, lost during transport	2529.33	emissions	GLO	ton	technosphere	fossil carbon dioxide, lost during transport
fossil carbon dioxide, not captured by WTE plants	7025.93	emissions	GLO	ton	technosphere	fossil carbon dioxide, not captured by WTE plants
heat, from municipal waste incineration to generic market for heat district or industrial, other than natural gas	4.5425e+08	image - SSP2-RCP19 - 2050	CH	megajoule	technosphere	heat, district or industrial, other than natural gas
treatment of municipal solid waste, incineration	2.97032e+07	image - SSP2-RCP19 - 2050	CH	kilowatt hour	technosphere	electricity, for reuse in municipal waste incineration only
Activity	Scenario 5 - Base
location	RER
reference product	Scenario 5 - Base
type	process
unit	unit
Exchanges
name	amount	database	location	unit	type	reference product
Scenario 5 - Base	1	scenarios_wind	RER	unit	production	Scenario 5 - Base
biogenic carbon dioxide, permanently stored	66447.7	emissions	GLO	ton	technosphere	biogenic carbon dioxide, permanently stored
carbon dioxide, MEA, storage - Base	131736	WTE	CH	ton	technosphere	carbon dioxide, MEA, storage - Base
electricity CH medium voltage - Base	2.97032e+07	electricity	CH	kilowatt hour	technosphere	electricity CH medium voltage - Base
ethylene - Keller - Base	3.51599e+07	ethylene_wind	RER	kg	technosphere	ethylene - Keller - Base
ethylene EoL	35159.9	emissions	GLO	ton	technosphere	ethylene EoL
fossil carbon dioxide, lost during transport	2529.33	emissions	GLO	ton	technosphere	fossil carbon dioxide, lost during transport
fossil carbon dioxide, not captured by WTE plants	7025.93	emissions	GLO	ton	technosphere	fossil carbon dioxide, not captured by WTE plants
heat, from municipal waste incineration to generic market for heat district or industrial, other than natural gas	4.5425e+08	image - SSP2-Base - 2050	CH	megajoule	technosphere	heat, district or industrial, other than natural gas
treatment of municipal solid waste, incineration	2.97032e+07	image - SSP2-Base - 2050	CH	kilowatt hour	technosphere	electricity, for reuse in municipal waste incineration only
Activity	Scenario 5 - Zero
location	RER
reference product	Scenario 5 - Zero
type	process
unit	unit
Exchanges
name	amount	database	location	unit	type	reference product
Scenario 5 - Zero	1	scenarios_wind	RER	unit	production	Scenario 5 - Zero
biogenic carbon dioxide, permanently stored	66447.7	emissions	GLO	ton	technosphere	biogenic carbon dioxide, permanently stored
carbon dioxide, MEA, storage - Zero	131736	WTE	CH	ton	technosphere	carbon dioxide, MEA, storage - Zero
electricity CH medium voltage - Zero	2.97032e+07	electricity	CH	kilowatt hour	technosphere	electricity CH medium voltage - Zero
ethylene - Keller - Zero	3.51599e+07	ethylene_wind	RER	kg	technosphere	ethylene - Keller - Zero
ethylene EoL	35159.9	emissions	GLO	ton	technosphere	ethylene EoL
fossil carbon dioxide, lost during transport	2529.33	emissions	GLO	ton	technosphere	fossil carbon dioxide, lost during transport
fossil carbon dioxide, not captured by WTE plants	7025.93	emissions	GLO	ton	technosphere	fossil carbon dioxide, not captured by WTE plants
heat, from municipal waste incineration to generic market for heat district or industrial, other than natural gas	4.5425e+08	image - SSP2-RCP19 - 2050	CH	megajoule	technosphere	heat, district or industrial, other than natural gas
treatment of municipal solid waste, incineration	2.97032e+07	image - SSP2-RCP19 - 2050	CH	kilowatt hour	technosphere	electricity, for reuse in municipal waste incineration only
Activity	Scenario 6 - Base
location	RER
reference product	Scenario 6 - Base
type	process
unit	unit
Exchanges
name	amount	database	location	unit	type	reference product
Scenario 6 - Base	1	scenarios_wind	RER	unit	production	Scenario 6 - Base
MTO ethylene, DAC HTHP - Base	35159.9	ethylene_wind	DE	ton	technosphere	MTO ethylene, DAC HTHP - Base
fossil emissions from WTE plant	70259.3	emissions	GLO	ton	technosphere	fossil emissions from WTE plant
heat, from municipal waste incineration to generic market for heat district or industrial, other than natural gas	4.83245e+08	image - SSP2-Base - 2050	CH	megajoule	technosphere	heat, district or industrial, other than natural gas
treatment of municipal solid waste, incineration	59406310	image - SSP2-Base - 2050	CH	kilowatt hour	technosphere	electricity, for reuse in municipal waste incineration only
Activity	Scenario 6 - Zero
location	RER
reference product	Scenario 6 - Zero
type	process
unit	unit
Exchanges
name	amount	database	location	unit	type	reference product
Scenario 6 - Zero	1	scenarios_wind	RER	unit	production	Scenario 6 - Zero
MTO ethylene, DAC HTHP - Zero	35159.9	ethylene_wind	DE	ton	technosphere	MTO ethylene, DAC HTHP - Zero
fossil emissions from WTE plant	70259.3	emissions	GLO	ton	technosphere	fossil emissions from WTE plant
heat, from municipal waste incineration to generic market for heat district or industrial, other than natural gas	4.83245e+08	image - SSP2-RCP19 - 2050	CH	megajoule	technosphere	heat, district or industrial, other than natural gas
treatment of municipal solid waste, incineration	59406310	image - SSP2-RCP19 - 2050	CH	kilowatt hour	technosphere	electricity, for reuse in municipal waste incineration only
Activity	Reference - Zero
location	RER
reference product	Reference - Zero
type	process
unit	unit
Exchanges
name	amount	database	location	unit	type	reference product
Reference - Zero	1	scenarios_wind	RER	unit	production	Reference - Zero
ethylene - Keller - Zero	3.51599e+07	ethylene_wind	RER	kg	technosphere	ethylene - Keller - Zero
ethylene EoL	35159.9	emissions	GLO	ton	technosphere	ethylene EoL
fossil emissions from WTE plant	70259.3	emissions	GLO	ton	technosphere	fossil emissions from WTE plant
heat, from municipal waste incineration to generic market for heat district or industrial, other than natural gas	4.83245e+08	image - SSP2-RCP19 - 2050	CH	megajoule	technosphere	heat, district or industrial, other than natural gas
treatment of municipal solid waste, incineration	59406310	image - SSP2-RCP19 - 2050	CH	kilowatt hour	technosphere	electricity, for reuse in municipal waste incineration only
Database	scenarios_transport_wind
Activity	Scenario 1 - Zero
location	RER
reference product	Scenario 1 - Zero
type	process
unit	unit
Exchanges
name	amount	database	location	unit	type	reference product
Scenario 1 - Zero	1	scenarios_transport_wind	RER	unit	production	Scenario 1 - Zero
MTO ethylene, MEA v3 - wind - Zero	35159.9	ethylene_transport	DE	ton	technosphere	MTO ethylene, MEA v3 - wind - Zero
Process Emissions	10274.6	emissions	GLO	ton	technosphere	Process Emissions
electricity CH medium voltage - Zero	2.97032e+07	electricity	CH	kilowatt hour	technosphere	electricity CH medium voltage - Zero
ethylene EoL, WTE	35159.9	emissions	GLO	ton	technosphere	ethylene EoL, WTE
fossil carbon dioxide, lost during conventional transport	474.25	emissions	GLO	ton	technosphere	fossil carbon dioxide, lost during conventional transport
fossil carbon dioxide, not captured by WTE plants	7025.93	emissions	GLO	ton	technosphere	fossil carbon dioxide, not captured by WTE plants
heat, from municipal waste incineration to generic market for heat district or industrial, other than natural gas	4.5425e+08	image - SSP2-RCP19 - 2050	CH	megajoule	technosphere	heat, district or industrial, other than natural gas
treatment of municipal solid waste, incineration	2.97032e+07	image - SSP2-RCP19 - 2050	CH	kilowatt hour	technosphere	electricity, for reuse in municipal waste incineration only
Activity	Scenario 2 - Zero
location	RER
reference product	Scenario 2 - Zero
type	process
unit	unit
Exchanges
name	amount	database	location	unit	type	reference product
Scenario 2 - Zero	1	scenarios_transport_wind	RER	unit	production	Scenario 2 - Zero
MTO ethylene, DAC HTHP - Zero	35159.9	ethylene_wind	DE	ton	technosphere	MTO ethylene, DAC HTHP - Zero
biogenic carbon dioxide, permanently stored	65420.2	emissions	GLO	ton	technosphere	biogenic carbon dioxide, permanently stored
carbon dioxide, MEA, modified transport v3, storage - Zero	131736	WTE_transport	CH	ton	technosphere	carbon dioxide, MEA, modified transport v3, storage - Zero
electricity CH medium voltage - Zero	2.97032e+07	electricity	CH	kilowatt hour	technosphere	electricity CH medium voltage - Zero
fossil carbon dioxide, lost during transport	4426.34	emissions	GLO	ton	technosphere	fossil carbon dioxide, lost during transport
fossil carbon dioxide, not captured by WTE plants	7025.93	emissions	GLO	ton	technosphere	fossil carbon dioxide, not captured by WTE plants
heat, from municipal waste incineration to generic market for heat district or industrial, other than natural gas	4.5425e+08	image - SSP2-RCP19 - 2050	CH	megajoule	technosphere	heat, district or industrial, other than natural gas
treatment of municipal solid waste, incineration	2.97032e+07	image - SSP2-RCP19 - 2050	CH	kilowatt hour	technosphere	electricity, for reuse in municipal waste incineration only
Activity	Scenario 3 - Zero
location	RER
reference product	Scenario 3 - Zero
type	process
unit	unit
Exchanges
name	amount	database	location	unit	type	reference product
Scenario 3 - Zero	1	scenarios_transport_wind	RER	unit	production	Scenario 3 - Zero
biogenic carbon dioxide, permanently stored	65420.2	emissions	GLO	ton	technosphere	biogenic carbon dioxide, permanently stored
carbon dioxide, MEA, modified transport v3, storage - Zero	131736	WTE_transport	CH	ton	technosphere	carbon dioxide, MEA, modified transport v3, storage - Zero
carbon dioxide, captured from steam cracker v3 - wind - Zero	22150.8	ethylene_transport	DE	ton	technosphere	carbon dioxide, captured from steam cracker v3 - wind - Zero
electricity CH medium voltage - Zero	2.97032e+07	electricity	CH	kilowatt hour	technosphere	electricity CH medium voltage - Zero
ethylene CCS - Keller - Zero	3.51599e+07	ethylene_wind	RER	kg	technosphere	ethylene CCS - Keller - Zero
ethylene EoL	35159.9	emissions	GLO	ton	technosphere	ethylene EoL
fossil carbon dioxide, lost during transport	4426.34	emissions	GLO	ton	technosphere	fossil carbon dioxide, lost during transport
fossil carbon dioxide, lost during transport	1273.67	emissions	GLO	ton	technosphere	fossil carbon dioxide, lost during transport
fossil carbon dioxide, not captured by WTE plants	7025.93	emissions	GLO	ton	technosphere	fossil carbon dioxide, not captured by WTE plants
fossil carbon dioxide, not captured in steam cracking	2461.2	emissions	GLO	ton	technosphere	fossil carbon dioxide, not captured in steam cracking
heat, from municipal waste incineration to generic market for heat district or industrial, other than natural gas	4.5425e+08	image - SSP2-RCP19 - 2050	CH	megajoule	technosphere	heat, district or industrial, other than natural gas
treatment of municipal solid waste, incineration	2.97032e+07	image - SSP2-RCP19 - 2050	CH	kilowatt hour	technosphere	electricity, for reuse in municipal waste incineration only
Activity	Scenario 4 - Zero
location	RER
reference product	Scenario 4 - Zero
type	process
unit	unit
Exchanges
name	amount	database	location	unit	type	reference product
Scenario 4 - Zero	1	scenarios_transport_wind	RER	unit	production	Scenario 4 - Zero
MTO ethylene, from bio-methanol - Zero	35159.9	ethylene_wind	DE	ton	technosphere	MTO ethylene, from bio-methanol - Zero
biogenic carbon dioxide, permanently stored	65420.2	emissions	GLO	ton	technosphere	biogenic carbon dioxide, permanently stored
carbon dioxide, MEA, modified transport v3, storage - Zero	131736	WTE_transport	CH	ton	technosphere	carbon dioxide, MEA, modified transport v3, storage - Zero
electricity CH medium voltage - Zero	2.97032e+07	electricity	CH	kilowatt hour	technosphere	electricity CH medium voltage - Zero
fossil carbon dioxide, lost during transport	4426.34	emissions	GLO	ton	technosphere	fossil carbon dioxide, lost during transport
fossil carbon dioxide, not captured by WTE plants	7025.93	emissions	GLO	ton	technosphere	fossil carbon dioxide, not captured by WTE plants
heat, from municipal waste incineration to generic market for heat district or industrial, other than natural gas	4.5425e+08	image - SSP2-RCP19 - 2050	CH	megajoule	technosphere	heat, district or industrial, other than natural gas
treatment of municipal solid waste, incineration	2.97032e+07	image - SSP2-RCP19 - 2050	CH	kilowatt hour	technosphere	electricity, for reuse in municipal waste incineration only
Activity	Scenario 5 - Zero
location	RER
reference product	Scenario 5 - Zero
type	process
unit	unit
Exchanges
name	amount	database	location	unit	type	reference product
Scenario 5 - Zero	1	scenarios_transport_wind	RER	unit	production	Scenario 5 - Zero
biogenic carbon dioxide, permanently stored	65420.2	emissions	GLO	ton	technosphere	biogenic carbon dioxide, permanently stored
carbon dioxide, MEA, modified transport v3, storage - Zero	131736	WTE_transport	CH	ton	technosphere	carbon dioxide, MEA, modified transport v3, storage - Zero
electricity CH medium voltage - Zero	2.97032e+07	electricity	CH	kilowatt hour	technosphere	electricity CH medium voltage - Zero
ethylene - Keller - Zero	3.51599e+07	ethylene_wind	RER	kg	technosphere	ethylene - Keller - Zero
ethylene EoL	35159.9	emissions	GLO	ton	technosphere	ethylene EoL
fossil carbon dioxide, lost during transport	4426.34	emissions	GLO	ton	technosphere	fossil carbon dioxide, lost during transport
fossil carbon dioxide, not captured by WTE plants	7025.93	emissions	GLO	ton	technosphere	fossil carbon dioxide, not captured by WTE plants
heat, from municipal waste incineration to generic market for heat district or industrial, other than natural gas	4.5425e+08	image - SSP2-RCP19 - 2050	CH	megajoule	technosphere	heat, district or industrial, other than natural gas
treatment of municipal solid waste, incineration	2.97032e+07	image - SSP2-RCP19 - 2050	CH	kilowatt hour	technosphere	electricity, for reuse in municipal waste incineration only
Database	scenarios_biogenic
Activity	Scenario 1 r=100 - Zero
location	RER
reference product	Scenario 1 r=100 - Zero
type	process
unit	unit
Exchanges
name	amount	database	location	unit	type	reference product
Scenario 1 r=100 - Zero	1	scenarios_biogenic	RER	unit	production	Scenario 1 r=100 - Zero
MTO ethylene, MEA - Zero r = 100	35159.9	ethylene_wind	DE	ton	technosphere	MTO ethylene, MEA - Zero r = 100
Process Emissions	10274.6	emissions	GLO	ton	technosphere	Process Emissions
electricity CH medium voltage - Zero	2.97032e+07	electricity	CH	kilowatt hour	technosphere	electricity CH medium voltage - Zero
ethylene EoL, WTE	35159.9	emissions	GLO	ton	technosphere	ethylene EoL, WTE
fossil carbon dioxide, lost during transport	189.7	emissions	GLO	ton	technosphere	fossil carbon dioxide, lost during transport
fossil carbon dioxide, not captured by WTE plants	7025.93	emissions	GLO	ton	technosphere	fossil carbon dioxide, not captured by WTE plants
heat, from municipal waste incineration to generic market for heat district or industrial, other than natural gas	4.5425e+08	image - SSP2-RCP19 - 2050	CH	megajoule	technosphere	heat, district or industrial, other than natural gas
treatment of municipal solid waste, incineration	2.97032e+07	image - SSP2-RCP19 - 2050	CH	kilowatt hour	technosphere	electricity, for reuse in municipal waste incineration only
Activity	Scenario 2 r=100 - Zero
location	RER
reference product	Scenario 2 r=100 - Zero
type	process
unit	unit
Exchanges
name	amount	database	location	unit	type	reference product
Scenario 2 r=100 - Zero	1	scenarios_biogenic	RER	unit	production	Scenario 2 r=100 - Zero
MTO ethylene, DAC HTHP - Zero r = 100	35159.9	ethylene_wind	DE	ton	technosphere	MTO ethylene, DAC HTHP - Zero r = 100
biogenic carbon dioxide, permanently stored	66447.7	emissions	GLO	ton	technosphere	biogenic carbon dioxide, permanently stored
carbon dioxide, MEA, storage - Zero	131736	WTE	CH	ton	technosphere	carbon dioxide, MEA, storage - Zero
electricity CH medium voltage - Zero	2.97032e+07	electricity	CH	kilowatt hour	technosphere	electricity CH medium voltage - Zero
fossil carbon dioxide, lost during transport	2529.33	emissions	GLO	ton	technosphere	fossil carbon dioxide, lost during transport
fossil carbon dioxide, not captured by WTE plants	7025.93	emissions	GLO	ton	technosphere	fossil carbon dioxide, not captured by WTE plants
heat, from municipal waste incineration to generic market for heat district or industrial, other than natural gas	4.5425e+08	image - SSP2-RCP19 - 2050	CH	megajoule	technosphere	heat, district or industrial, other than natural gas
treatment of municipal solid waste, incineration	2.97032e+07	image - SSP2-RCP19 - 2050	CH	kilowatt hour	technosphere	electricity, for reuse in municipal waste incineration only
Activity	Scenario 3 r=100 - Zero
location	RER
reference product	Scenario 3 r=100 - Zero
type	process
unit	unit
Exchanges
name	amount	database	location	unit	type	reference product
Scenario 3 r=100 - Zero	1	scenarios_biogenic	RER	unit	production	Scenario 3 r=100 - Zero
biogenic carbon dioxide, permanently stored	66447.7	emissions	GLO	ton	technosphere	biogenic carbon dioxide, permanently stored
carbon dioxide, MEA, storage - Zero	131736	WTE	CH	ton	technosphere	carbon dioxide, MEA, storage - Zero
carbon dioxide, captured from steam cracker - Zero r=100	22150.8	ethylene_wind	DE	ton	technosphere	carbon dioxide, captured from steam cracker - Zero r=100
electricity CH medium voltage - Zero	2.97032e+07	electricity	CH	kilowatt hour	technosphere	electricity CH medium voltage - Zero
ethylene CCS - Keller - Zero	3.51599e+07	ethylene_wind	RER	kg	technosphere	ethylene CCS - Keller - Zero
ethylene EoL	35159.9	emissions	GLO	ton	technosphere	ethylene EoL
fossil carbon dioxide, lost during transport	2529.33	emissions	GLO	ton	technosphere	fossil carbon dioxide, lost during transport
fossil carbon dioxide, lost during transport	775.277	emissions	GLO	ton	technosphere	fossil carbon dioxide, lost during transport
fossil carbon dioxide, not captured by WTE plants	7025.93	emissions	GLO	ton	technosphere	fossil carbon dioxide, not captured by WTE plants
fossil carbon dioxide, not captured in steam cracking	2461.2	emissions	GLO	ton	technosphere	fossil carbon dioxide, not captured in steam cracking
heat, from municipal waste incineration to generic market for heat district or industrial, other than natural gas	4.5425e+08	image - SSP2-RCP19 - 2050	CH	megajoule	technosphere	heat, district or industrial, other than natural gas
treatment of municipal solid waste, incineration	2.97032e+07	image - SSP2-RCP19 - 2050	CH	kilowatt hour	technosphere	electricity, for reuse in municipal waste incineration only
Activity	Scenario 4 r=100 - Zero
location	RER
reference product	Scenario 4 r=100 - Zero
type	process
unit	unit
Exchanges
name	amount	database	location	unit	type	reference product
Scenario 4 r=100 - Zero	1	scenarios_biogenic	RER	unit	production	Scenario 4 r=100 - Zero
MTO ethylene, from bio-methanol r=100 - Zero	35159.9	ethylene_wind	DE	ton	technosphere	MTO ethylene, from bio-methanol r=100 - Zero
biogenic carbon dioxide, permanently stored	66447.7	emissions	GLO	ton	technosphere	biogenic carbon dioxide, permanently stored
biogenic process emissions, per t ethylene, r=100	35159.9	emissions	GLO	ton	technosphere	biogenic process emissions, per t ethylene, r=100
carbon dioxide, MEA, storage - Zero	131736	WTE	CH	ton	technosphere	carbon dioxide, MEA, storage - Zero
electricity CH medium voltage - Zero	2.97032e+07	electricity	CH	kilowatt hour	technosphere	electricity CH medium voltage - Zero
ethylene EoL biogenic r = 100	35159.9	emissions	GLO	ton	technosphere	ethylene EoL biogenic r = 100
fossil carbon dioxide, lost during transport	2529.33	emissions	GLO	ton	technosphere	fossil carbon dioxide, lost during transport
fossil carbon dioxide, not captured by WTE plants	7025.93	emissions	GLO	ton	technosphere	fossil carbon dioxide, not captured by WTE plants
heat, from municipal waste incineration to generic market for heat district or industrial, other than natural gas	4.5425e+08	image - SSP2-RCP19 - 2050	CH	megajoule	technosphere	heat, district or industrial, other than natural gas
treatment of municipal solid waste, incineration	2.97032e+07	image - SSP2-RCP19 - 2050	CH	kilowatt hour	technosphere	electricity, for reuse in municipal waste incineration only
Database	scenarios_technology_wind
Activity	Scenario 1 DE - Base
location	RER
reference product	Scenario 1 DE - Base
type	process
unit	unit
Exchanges
name	amount	database	location	unit	type	reference product
Scenario 1 DE - Base	1	scenarios_technology_wind	RER	unit	production	Scenario 1 DE - Base
MTO ethylene, MEA - Base	35159.9	ethylene_wind	DE	ton	technosphere	MTO ethylene, MEA - Base
Process Emissions	10274.6	emissions	GLO	ton	technosphere	Process Emissions
ethylene EoL, WTE	35159.9	emissions	GLO	ton	technosphere	ethylene EoL, WTE
fossil carbon dioxide, lost during transport	189.7	emissions	GLO	ton	technosphere	fossil carbon dioxide, lost during transport
fossil carbon dioxide, not captured by WTE plants	7025.93	emissions	GLO	ton	technosphere	fossil carbon dioxide, not captured by WTE plants
heat, from municipal waste incineration to generic market for heat district or industrial, other than natural gas	4.5425e+08	image - SSP2-Base - 2050	CH	megajoule	technosphere	heat, district or industrial, other than natural gas
market for electricity, medium voltage	2.97032e+07	image - SSP2-Base - 2050	DE	kilowatt hour	technosphere	electricity, medium voltage
treatment of municipal solid waste, incineration	2.97032e+07	image - SSP2-Base - 2050	CH	kilowatt hour	technosphere	electricity, for reuse in municipal waste incineration only
Activity	Scenario 1.1 - Zero
location	RER
reference product	Scenario 1.1 - Zero
type	process
unit	unit
Exchanges
name	amount	database	location	unit	type	reference product
Scenario 1.1 - Zero	1	scenarios_technology_wind	RER	unit	production	Scenario 1.1 - Zero
MTO ethylene, HPC - Zero	35159.9	ethylene_wind	DE	ton	technosphere	MTO ethylene, HPC - Zero
Process Emissions	10274.6	emissions	GLO	ton	technosphere	Process Emissions
district heating - Zero	-6.68693e+07	district_heating	CH	megajoule	technosphere	district heating - Zero
electricity CH medium voltage - Zero	5.06372e+07	electricity	CH	kilowatt hour	technosphere	electricity CH medium voltage - Zero
ethylene EoL, WTE	35159.9	emissions	GLO	ton	technosphere	ethylene EoL, WTE
fossil carbon dioxide, lost during transport	189.7	emissions	GLO	ton	technosphere	fossil carbon dioxide, lost during transport
fossil carbon dioxide, not captured by WTE plants	7025.93	emissions	GLO	ton	technosphere	fossil carbon dioxide, not captured by WTE plants
heat, from municipal waste incineration to generic market for heat district or industrial, other than natural gas	4.83245e+08	image - SSP2-RCP19 - 2050	CH	megajoule	technosphere	heat, district or industrial, other than natural gas
treatment of municipal solid waste, incineration	8.76908e+06	image - SSP2-RCP19 - 2050	CH	kilowatt hour	technosphere	electricity, for reuse in municipal waste incineration only
Activity	Scenario 1.1 DE - Base
location	RER
reference product	Scenario 1.1 DE - Base
type	process
unit	unit
Exchanges
name	amount	database	location	unit	type	reference product
Scenario 1.1 DE - Base	1	scenarios_technology_wind	RER	unit	production	Scenario 1.1 DE - Base
MTO ethylene, HPC - Base	35159.9	ethylene_wind	DE	ton	technosphere	MTO ethylene, HPC - Base
Process Emissions	10274.6	emissions	GLO	ton	technosphere	Process Emissions
district heating - Base	-6.68693e+07	district_heating	CH	megajoule	technosphere	district heating - Base
ethylene EoL, WTE	35159.9	emissions	GLO	ton	technosphere	ethylene EoL, WTE
fossil carbon dioxide, lost during transport	189.7	emissions	GLO	ton	technosphere	fossil carbon dioxide, lost during transport
fossil carbon dioxide, not captured by WTE plants	7025.93	emissions	GLO	ton	technosphere	fossil carbon dioxide, not captured by WTE plants
heat, from municipal waste incineration to generic market for heat district or industrial, other than natural gas	4.83245e+08	image - SSP2-Base - 2050	CH	megajoule	technosphere	heat, district or industrial, other than natural gas
market for electricity, medium voltage	5.06372e+07	image - SSP2-Base - 2050	DE	kilowatt hour	technosphere	electricity, medium voltage
treatment of municipal solid waste, incineration	8.76908e+06	image - SSP2-Base - 2050	CH	kilowatt hour	technosphere	electricity, for reuse in municipal waste incineration only
Activity	Scenario 2.1 - Base
location	RER
reference product	Scenario 2.1 - Base
type	process
unit	unit
Exchanges
name	amount	database	location	unit	type	reference product
Scenario 2.1 - Base	1	scenarios_technology_wind	RER	unit	production	Scenario 2.1 - Base
MTO ethylene, DAC waste heat - Base	35159.9	ethylene_wind	DE	ton	technosphere	MTO ethylene, DAC waste heat - Base
biogenic carbon dioxide, permanently stored	66447.7	emissions	GLO	ton	technosphere	biogenic carbon dioxide, permanently stored
carbon dioxide, MEA, storage - Base	131736	WTE	CH	ton	technosphere	carbon dioxide, MEA, storage - Base
electricity CH medium voltage - Base	2.97032e+07	electricity	CH	kilowatt hour	technosphere	electricity CH medium voltage - Base
fossil carbon dioxide, lost during transport	2529.33	emissions	GLO	ton	technosphere	fossil carbon dioxide, lost during transport
fossil carbon dioxide, not captured by WTE plants	7025.93	emissions	GLO	ton	technosphere	fossil carbon dioxide, not captured by WTE plants
heat, from municipal waste incineration to generic market for heat district or industrial, other than natural gas	4.5425e+08	image - SSP2-Base - 2050	CH	megajoule	technosphere	heat, district or industrial, other than natural gas
treatment of municipal solid waste, incineration	2.97032e+07	image - SSP2-Base - 2050	CH	kilowatt hour	technosphere	electricity, for reuse in municipal waste incineration only
Activity	Scenario 2.1 - Zero
location	RER
reference product	Scenario 2.1 - Zero
type	process
unit	unit
Exchanges
name	amount	database	location	unit	type	reference product
Scenario 2.1 - Zero	1	scenarios_technology_wind	RER	unit	production	Scenario 2.1 - Zero
MTO ethylene, DAC waste heat - Zero	35159.9	ethylene_wind	DE	ton	technosphere	MTO ethylene, DAC waste heat - Zero
biogenic carbon dioxide, permanently stored	66447.7	emissions	GLO	ton	technosphere	biogenic carbon dioxide, permanently stored
carbon dioxide, MEA, storage - Zero	131736	WTE	CH	ton	technosphere	carbon dioxide, MEA, storage - Zero
electricity CH medium voltage - Zero	2.97032e+07	electricity	CH	kilowatt hour	technosphere	electricity CH medium voltage - Zero
fossil carbon dioxide, lost during transport	2529.33	emissions	GLO	ton	technosphere	fossil carbon dioxide, lost during transport
fossil carbon dioxide, not captured by WTE plants	7025.93	emissions	GLO	ton	technosphere	fossil carbon dioxide, not captured by WTE plants
heat, from municipal waste incineration to generic market for heat district or industrial, other than natural gas	4.5425e+08	image - SSP2-RCP19 - 2050	CH	megajoule	technosphere	heat, district or industrial, other than natural gas
treatment of municipal solid waste, incineration	2.97032e+07	image - SSP2-RCP19 - 2050	CH	kilowatt hour	technosphere	electricity, for reuse in municipal waste incineration only
Database	scenarios - grid
Activity	Scenario 1 - Base
location	RER
reference product	Scenario 1 - Base
type	process
unit	unit
Exchanges
name	amount	database	location	unit	type	reference product
Scenario 1 - Base	1	scenarios - grid	RER	unit	production	Scenario 1 - Base
MTO ethylene, MEA - Base	35159.9	ethylene - grid	DE	ton	technosphere	MTO ethylene, MEA - Base
Process Emissions	10274.6	emissions	GLO	ton	technosphere	Process Emissions
electricity CH medium voltage - Base	2.97032e+07	electricity	CH	kilowatt hour	technosphere	electricity CH medium voltage - Base
ethylene EoL, WTE	35159.9	emissions	GLO	ton	technosphere	ethylene EoL, WTE
fossil carbon dioxide, lost during transport	189.7	emissions	GLO	ton	technosphere	fossil carbon dioxide, lost during transport
fossil carbon dioxide, not captured by WTE plants	7025.93	emissions	GLO	ton	technosphere	fossil carbon dioxide, not captured by WTE plants
heat, from municipal waste incineration to generic market for heat district or industrial, other than natural gas	4.5425e+08	image - SSP2-Base - 2050	CH	megajoule	technosphere	heat, district or industrial, other than natural gas
treatment of municipal solid waste, incineration	2.97032e+07	image - SSP2-Base - 2050	CH	kilowatt hour	technosphere	electricity, for reuse in municipal waste incineration only
Activity	Scenario 2 - Base
location	RER
reference product	Scenario 2 - Base
type	process
unit	unit
Exchanges
name	amount	database	location	unit	type	reference product
Scenario 2 - Base	1	scenarios - grid	RER	unit	production	Scenario 2 - Base
MTO ethylene, DAC HTHP - Base	35159.9	ethylene - grid	DE	ton	technosphere	MTO ethylene, DAC HTHP - Base
biogenic carbon dioxide, permanently stored	66447.7	emissions	GLO	ton	technosphere	biogenic carbon dioxide, permanently stored
carbon dioxide, MEA, storage - Base	131736	WTE	CH	ton	technosphere	carbon dioxide, MEA, storage - Base
electricity CH medium voltage - Base	2.97032e+07	electricity	CH	kilowatt hour	technosphere	electricity CH medium voltage - Base
fossil carbon dioxide, lost during transport	2529.33	emissions	GLO	ton	technosphere	fossil carbon dioxide, lost during transport
fossil carbon dioxide, not captured by WTE plants	7025.93	emissions	GLO	ton	technosphere	fossil carbon dioxide, not captured by WTE plants
heat, from municipal waste incineration to generic market for heat district or industrial, other than natural gas	4.5425e+08	image - SSP2-Base - 2050	CH	megajoule	technosphere	heat, district or industrial, other than natural gas
treatment of municipal solid waste, incineration	2.97032e+07	image - SSP2-Base - 2050	CH	kilowatt hour	technosphere	electricity, for reuse in municipal waste incineration only
Activity	Scenario 3 - Base
location	RER
reference product	Scenario 3 - Base
type	process
unit	unit
Exchanges
name	amount	database	location	unit	type	reference product
Scenario 3 - Base	1	scenarios - grid	RER	unit	production	Scenario 3 - Base
biogenic carbon dioxide, permanently stored	66447.7	emissions	GLO	ton	technosphere	biogenic carbon dioxide, permanently stored
carbon dioxide, MEA, storage - Base	131736	WTE	CH	ton	technosphere	carbon dioxide, MEA, storage - Base
carbon dioxide, captured from steam cracker - Base	22150.8	ethylene - grid	DE	ton	technosphere	carbon dioxide, captured from steam cracker - Base
electricity CH medium voltage - Base	2.97032e+07	electricity	CH	kilowatt hour	technosphere	electricity CH medium voltage - Base
ethylene CCS - Keller - Base	3.51599e+07	ethylene_wind	RER	kg	technosphere	ethylene CCS - Keller - Base
ethylene EoL	35159.9	emissions	GLO	ton	technosphere	ethylene EoL
fossil carbon dioxide, lost during transport	2529.33	emissions	GLO	ton	technosphere	fossil carbon dioxide, lost during transport
fossil carbon dioxide, lost during transport	775.277	emissions	GLO	ton	technosphere	fossil carbon dioxide, lost during transport
fossil carbon dioxide, not captured by WTE plants	7025.93	emissions	GLO	ton	technosphere	fossil carbon dioxide, not captured by WTE plants
fossil carbon dioxide, not captured in steam cracking	2461.2	emissions	GLO	ton	technosphere	fossil carbon dioxide, not captured in steam cracking
heat, from municipal waste incineration to generic market for heat district or industrial, other than natural gas	4.5425e+08	image - SSP2-Base - 2050	CH	megajoule	technosphere	heat, district or industrial, other than natural gas
treatment of municipal solid waste, incineration	2.97032e+07	image - SSP2-Base - 2050	CH	kilowatt hour	technosphere	electricity, for reuse in municipal waste incineration only
Activity	Scenario 4 - Base
location	RER
reference product	Scenario 4 - Base
type	process
unit	unit
Exchanges
name	amount	database	location	unit	type	reference product
Scenario 4 - Base	1	scenarios - grid	RER	unit	production	Scenario 4 - Base
MTO ethylene, from bio-methanol - Base	35159.9	ethylene - grid	DE	ton	technosphere	MTO ethylene, from bio-methanol - Base
biogenic carbon dioxide, permanently stored	66447.7	emissions	GLO	ton	technosphere	biogenic carbon dioxide, permanently stored
carbon dioxide, MEA, storage - Base	131736	WTE	CH	ton	technosphere	carbon dioxide, MEA, storage - Base
electricity CH medium voltage - Base	2.97032e+07	electricity	CH	kilowatt hour	technosphere	electricity CH medium voltage - Base
fossil carbon dioxide, lost during transport	2529.33	emissions	GLO	ton	technosphere	fossil carbon dioxide, lost during transport
fossil carbon dioxide, not captured by WTE plants	7025.93	emissions	GLO	ton	technosphere	fossil carbon dioxide, not captured by WTE plants
heat, from municipal waste incineration to generic market for heat district or industrial, other than natural gas	4.5425e+08	image - SSP2-Base - 2050	CH	megajoule	technosphere	heat, district or industrial, other than natural gas
treatment of municipal solid waste, incineration	2.97032e+07	image - SSP2-Base - 2050	CH	kilowatt hour	technosphere	electricity, for reuse in municipal waste incineration only
Activity	Scenario 5 - Base
location	RER
reference product	Scenario 5 - Base
type	process
unit	unit
Exchanges
name	amount	database	location	unit	type	reference product
Scenario 5 - Base	1	scenarios	RER	unit	production	Scenario 5 - Base
biogenic carbon dioxide, permanently stored	66447.7	emissions	GLO	ton	technosphere	biogenic carbon dioxide, permanently stored
carbon dioxide, MEA, storage - Base	131736	WTE	CH	ton	technosphere	carbon dioxide, MEA, storage - Base
electricity CH medium voltage - Base	2.97032e+07	electricity	CH	kilowatt hour	technosphere	electricity CH medium voltage - Base
ethylene - Keller - Base	3.51599e+07	ethylene_wind	RER	kg	technosphere	ethylene - Keller - Base
ethylene EoL	35159.9	emissions	GLO	ton	technosphere	ethylene EoL
fossil carbon dioxide, lost during transport	2529.33	emissions	GLO	ton	technosphere	fossil carbon dioxide, lost during transport
fossil carbon dioxide, not captured by WTE plants	7025.93	emissions	GLO	ton	technosphere	fossil carbon dioxide, not captured by WTE plants
heat, from municipal waste incineration to generic market for heat district or industrial, other than natural gas	4.5425e+08	image - SSP2-Base - 2050	CH	megajoule	technosphere	heat, district or industrial, other than natural gas
treatment of municipal solid waste, incineration	2.97032e+07	image - SSP2-Base - 2050	CH	kilowatt hour	technosphere	electricity, for reuse in municipal waste incineration only
Activity	Scenario 6 - Base
location	RER
reference product	Scenario 6 - Base
type	process
unit	unit
Exchanges
name	amount	database	location	unit	type	reference product
Scenario 6 - Base	1	scenarios - grid	RER	unit	production	Scenario 6 - Base
MTO ethylene, DAC HTHP - Base	35159.9	ethylene - grid	DE	ton	technosphere	MTO ethylene, DAC HTHP - Base
fossil emissions from WTE plant	70259.3	emissions	GLO	ton	technosphere	fossil emissions from WTE plant
heat, from municipal waste incineration to generic market for heat district or industrial, other than natural gas	4.83245e+08	image - SSP2-Base - 2050	CH	megajoule	technosphere	heat, district or industrial, other than natural gas
treatment of municipal solid waste, incineration	59406310	image - SSP2-Base - 2050	CH	kilowatt hour	technosphere	electricity, for reuse in municipal waste incineration only
Database	emissions
Activity	Process Emissions
location	GLO
reference product	Process Emissions
type	process
unit	ton
Exchanges
name	amount	database	location	unit	categories	type	reference product
Carbon dioxide, fossil	1000	biosphere3		kilogram	air	biosphere
Process Emissions	1	emissions	GLO	ton		production	Process Emissions
Activity	biogenic carbon dioxide, permanently stored
location	GLO
reference product	biogenic carbon dioxide, permanently stored
type	process
unit	ton
Exchanges
name	amount	database	location	unit	categories	type	reference product
Carbon dioxide, fossil	-1000	biosphere3		kilogram	air::urban air close to ground	biosphere
biogenic carbon dioxide, permanently stored	1	emissions	GLO	ton		production	biogenic carbon dioxide, permanently stored
Activity	biogenic process emissions, per t ethylene, r=100
location	GLO
reference product	biogenic process emissions, per t ethylene, r=100
type	process
unit	ton
Exchanges
name	amount	database	location	unit	categories	type	reference product
Carbon dioxide, fossil	1886.85	biosphere3		kilogram	air	biosphere
biogenic process emissions, per t ethylene, r=100	1	emissions	GLO	ton		production	biogenic process emissions, per t ethylene, r=100
Activity	ethylene EoL
location	GLO
reference product	ethylene EoL
type	process
unit	ton
Exchanges
name	amount	database	location	unit	categories	type	reference product
Carbon dioxide, fossil	3137.97	biosphere3		kilogram	air::urban air close to ground	biosphere
ethylene EoL	1	emissions	GLO	ton		production	ethylene EoL
Activity	ethylene EoL biogenic r = 100
location	GLO
reference product	ethylene EoL biogenic r = 100
type	process
unit	ton
Exchanges
name	amount	database	location	unit	categories	type	reference product
Carbon dioxide, fossil	1349.33	biosphere3		kilogram	air::urban air close to ground	biosphere
ethylene EoL biogenic r = 100	1	emissions	GLO	ton		production	ethylene EoL biogenic r = 100
Activity	ethylene EoL, WTE
location	GLO
reference product	ethylene EoL, WTE
type	process
unit	ton
Exchanges
name	amount	database	location	unit	categories	type	reference product
Carbon dioxide, fossil	1506.2	biosphere3		kilogram	air::urban air close to ground	biosphere
ethylene EoL, WTE	1	emissions	GLO	ton		production	ethylene EoL, WTE
Activity	fossil carbon dioxide, lost during conventional transport
location	GLO
reference product	fossil carbon dioxide, lost during conventional transport
type	process
unit	ton
Exchanges
name	amount	database	location	unit	categories	type	reference product
Carbon dioxide, fossil	1000	biosphere3		kilogram	air::urban air close to ground	biosphere
fossil carbon dioxide, lost during conventional transport	1	emissions	GLO	ton		production	fossil carbon dioxide, lost during conventional transport
Activity	fossil carbon dioxide, lost during transport
location	GLO
reference product	fossil carbon dioxide, lost during transport
type	process
unit	ton
Exchanges
name	amount	database	location	unit	categories	type	reference product
Carbon dioxide, fossil	1000	biosphere3		kilogram	air::urban air close to ground	biosphere
fossil carbon dioxide, lost during transport	1	emissions	GLO	ton		production	fossil carbon dioxide, lost during transport
Activity	fossil carbon dioxide, not captured by WTE plants
location	GLO
reference product	fossil carbon dioxide, not captured by WTE plants
type	process
unit	ton
Exchanges
name	amount	database	location	unit	categories	type	reference product
Carbon dioxide, fossil	1000	biosphere3		kilogram	air::urban air close to ground	biosphere
fossil carbon dioxide, not captured by WTE plants	1	emissions	GLO	ton		production	fossil carbon dioxide, not captured by WTE plants
Activity	fossil carbon dioxide, not captured in steam cracking
location	GLO
reference product	fossil carbon dioxide, not captured in steam cracking
type	process
unit	ton
Exchanges
name	amount	database	location	unit	categories	type	reference product
Carbon dioxide, fossil	1000	biosphere3		kilogram	air::urban air close to ground	biosphere
fossil carbon dioxide, not captured in steam cracking	1	emissions	GLO	ton		production	fossil carbon dioxide, not captured in steam cracking
Activity	fossil emissions from WTE plant
location	GLO
reference product	fossil emissions from WTE plant
type	process
unit	ton
Exchanges
name	amount	database	location	unit	categories	type	reference product
Carbon dioxide, fossil	1000	biosphere3		kilogram	air::urban air close to ground	biosphere
fossil emissions from WTE plant	1	emissions	GLO	ton		production	fossil emissions from WTE plant
Database	electricity
Activity	electricity CH high voltage - Base
location	CH
reference product	electricity CH high voltage - Base
type	process
unit	kilowatt hour
Exchanges
name	amount	database	location	unit	type	reference product
electricity CH high voltage - Base	1	electricity	CH	kilowatt hour	production	electricity CH high voltage - Base
electricity neighbouring countries high voltage - Base	0.2728	electricity	RER	kilowatt hour	technosphere	electricity neighbouring countries high voltage - Base
electricity production, deep geothermal	0.0053	image - SSP2-Base - 2050	CH	kilowatt hour	technosphere	electricity, high voltage
electricity production, hydro, reservoir, alpine region	0.3245	image - SSP2-Base - 2050	CH	kilowatt hour	technosphere	electricity, high voltage
electricity production, hydro, run-of-river	0.1801	image - SSP2-Base - 2050	CH	kilowatt hour	technosphere	electricity, high voltage
electricity production, natural gas, combined cycle power plant	0.0201306	image - SSP2-Base - 2050	CH	kilowatt hour	technosphere	electricity, high voltage
electricity production, photovoltaic	0.146989	image - SSP2-Base - 2050	CH	kilowatt hour	technosphere	electricity, low voltage
electricity production, wind, 1-3MW turbine, onshore	0.0053	image - SSP2-Base - 2050	CH	kilowatt hour	technosphere	electricity, high voltage
heat and power co-generation, biogas, gas engine	0.0079	image - SSP2-Base - 2050	CH	kilowatt hour	technosphere	electricity, high voltage
heat and power co-generation, wood chips, 6667 kW	0.0026	image - SSP2-Base - 2050	CH	kilowatt hour	technosphere	electricity, high voltage
transmission network construction, electricity, high voltage	6.58e-09	image - SSP2-Base - 2050	CH	kilometer	technosphere	transmission network, electricity, high voltage
treatment of municipal solid waste, incineration	0.0212	image - SSP2-Base - 2050	CH	kilowatt hour	technosphere	electricity, for reuse in municipal waste incineration only
Activity	electricity CH high voltage - Zero
location	CH
reference product	electricity CH high voltage - Zero
type	process
unit	kilowatt hour
Exchanges
name	amount	database	location	unit	type	reference product
electricity CH high voltage - Zero	1	electricity	CH	kilowatt hour	production	electricity CH high voltage - Zero
electricity production, deep geothermal	0.028	image - SSP2-RCP19 - 2050	CH	kilowatt hour	technosphere	electricity, high voltage
electricity production, hydro, reservoir, alpine region	0.339	image - SSP2-RCP19 - 2050	CH	kilowatt hour	technosphere	electricity, high voltage
electricity production, hydro, run-of-river	0.161	image - SSP2-RCP19 - 2050	CH	kilowatt hour	technosphere	electricity, high voltage
electricity production, natural gas, combined cycle power plant	0.014	image - SSP2-RCP19 - 2050	CH	kilowatt hour	technosphere	electricity, high voltage
electricity production, photovoltaic	0.3836	image - SSP2-RCP19 - 2050	CH	kilowatt hour	technosphere	electricity, low voltage
electricity production, wind, 1-3MW turbine, onshore	0.0491	image - SSP2-RCP19 - 2050	CH	kilowatt hour	technosphere	electricity, high voltage
heat and power co-generation, biogas, gas engine	0.0137	image - SSP2-RCP19 - 2050	CH	kilowatt hour	technosphere	electricity, high voltage
transmission network construction, electricity, high voltage	6.58e-09	image - SSP2-RCP19 - 2050	CH	kilometer	technosphere	transmission network, electricity, high voltage
treatment of municipal solid waste, incineration	0.016	image - SSP2-RCP19 - 2050	CH	kilowatt hour	technosphere	electricity, for reuse in municipal waste incineration only
Activity	electricity CH medium voltage - Base
location	CH
reference product	electricity CH medium voltage - Base
type	process
unit	kilowatt hour
Exchanges
name	amount	database	location	unit	categories	type	reference product
Sulfur hexafluoride	5.4e-08	biosphere3		kilogram	air::non-urban air or from high stacks	biosphere
electricity CH medium voltage - Base	1	electricity	CH	kilowatt hour		production	electricity CH medium voltage - Base
electricity CH high voltage - Base	1.0056	electricity	CH	kilowatt hour		technosphere	electricity CH high voltage - Base
electricity CH medium voltage - Base	0.00349695	electricity	CH	kilowatt hour		technosphere	electricity CH medium voltage - Base
market for sulfur hexafluoride, liquid	5.4e-08	image - SSP2-Base - 2050	RER	kilogram		technosphere	sulfur hexafluoride, liquid
transmission network construction, electricity, medium voltage	1.8628e-08	image - SSP2-Base - 2050	CH	kilometer		technosphere	transmission network, electricity, medium voltage
Activity	electricity CH medium voltage - Zero
location	CH
reference product	electricity CH medium voltage - Zero
type	process
unit	kilowatt hour
Exchanges
name	amount	database	location	unit	categories	type	reference product
Sulfur hexafluoride	5.4e-08	biosphere3		kilogram	air::non-urban air or from high stacks	biosphere
electricity CH medium voltage - Zero	1	electricity	CH	kilowatt hour		production	electricity CH medium voltage - Zero
electricity CH high voltage - Zero	1.0056	electricity	CH	kilowatt hour		technosphere	electricity CH high voltage - Zero
electricity CH medium voltage - Zero	0.00349695	electricity	CH	kilowatt hour		technosphere	electricity CH medium voltage - Zero
market for sulfur hexafluoride, liquid	5.4e-08	image - SSP2-RCP19 - 2050	RER	kilogram		technosphere	sulfur hexafluoride, liquid
transmission network construction, electricity, medium voltage	1.8628e-08	image - SSP2-RCP19 - 2050	CH	kilometer		technosphere	transmission network, electricity, medium voltage
Database	district_heating
Activity	district heating - Base
location	CH
reference product	district heating - Base
type	process
unit	megajoule
Exchanges
name	amount	database	location	unit	type	reference product
district heating - Base	1	district_heating	CH	megajoule	production	district heating - Base
heat and power co-generation, biogas, gas engine, renewable energy products	0.1077	image - SSP2-Base - 2050	CH	megajoule	technosphere	heat, central or small-scale, other than natural gas
heat and power co-generation, wood chips, 2000 kW	0.1077	image - SSP2-Base - 2050	CH	megajoule	technosphere	heat, district or industrial, other than natural gas
heat production, at heat pump 30KW, allocation exergy - Base	0.0615	district_heating	CH	megajoule	technosphere	heat production, at heat pump 30KW, allocation exergy - Base
heat production, deep geothermal	0.0308	image - SSP2-Base - 2050	RER	megajoule	technosphere	heat, deep geothermal
heat, from municipal waste incineration to generic market for heat district or industrial, other than natural gas	0.2769	image - SSP2-Base - 2050	CH	megajoule	technosphere	heat, district or industrial, other than natural gas
heat, from municipal waste incineration to generic market for heat district or industrial, other than natural gas	0.0923	image - SSP2-Base - 2050	CH	megajoule	technosphere	heat, district or industrial, other than natural gas
market for heat, district or industrial, natural gas	0.3231	image - SSP2-Base - 2050	CH	megajoule	technosphere	heat, district or industrial, natural gas
Activity	district heating - Zero
location	CH
reference product	district heating - Zero
type	process
unit	megajoule
Exchanges
name	amount	database	location	unit	type	reference product
district heating - Zero	1	district_heating	CH	megajoule	production	district heating - Zero
heat and power co-generation, biogas, gas engine, renewable energy products	0.1192	image - SSP2-RCP19 - 2050	CH	megajoule	technosphere	heat, central or small-scale, other than natural gas
heat and power co-generation, wood chips, 2000 kW	0.0662	image - SSP2-RCP19 - 2050	CH	megajoule	technosphere	heat, district or industrial, other than natural gas
heat production, at heat pump 30KW, allocation exergy - Zero	0.3974	district_heating	CH	megajoule	technosphere	heat production, at heat pump 30KW, allocation exergy - Zero
heat production, deep geothermal	0.1854	image - SSP2-RCP19 - 2050	RER	megajoule	technosphere	heat, deep geothermal
heat, from municipal waste incineration to generic market for heat district or industrial, other than natural gas	0.1788	image - SSP2-RCP19 - 2050	CH	megajoule	technosphere	heat, district or industrial, other than natural gas
heat, from municipal waste incineration to generic market for heat district or industrial, other than natural gas	0.053	image - SSP2-RCP19 - 2050	CH	megajoule	technosphere	heat, district or industrial, other than natural gas
Activity	heat production, at heat pump 30KW, allocation exergy - Base
location	CH
reference product	heat production, at heat pump 30KW, allocation exergy - Base
type	process
unit	megajoule
Exchanges
name	amount	database	location	unit	categories	type	reference product
Ethane, 1,1,1,2-tetrafluoro-, HFC-134a	3.93e-07	biosphere3		kilogram	air::urban air close to ground	biosphere
heat production, at heat pump 30KW, allocation exergy - Base	1	district_heating	CH	megajoule		production	heat production, at heat pump 30KW, allocation exergy - Base
electricity CH medium voltage - Base	0.0617	electricity	CH	kilowatt hour		technosphere	electricity CH medium voltage - Base
market for heat pump, 30kW	3.24e-08	image - SSP2-Base - 2050	GLO	unit		technosphere	heat pump, 30kW
Activity	heat production, at heat pump 30KW, allocation exergy - Zero
location	CH
reference product	heat production, at heat pump 30KW, allocation exergy - Zero
type	process
unit	megajoule
Exchanges
name	amount	database	location	unit	categories	type	reference product
Ethane, 1,1,1,2-tetrafluoro-, HFC-134a	3.93e-07	biosphere3		kilogram	air::urban air close to ground	biosphere
heat production, at heat pump 30KW, allocation exergy - Zero	1	district_heating	CH	megajoule		production	heat production, at heat pump 30KW, allocation exergy - Zero
electricity CH medium voltage - Zero	0.0617	electricity	CH	kilowatt hour		technosphere	electricity CH medium voltage - Zero
market for heat pump, 30kW	3.24e-08	image - SSP2-RCP19 - 2050	GLO	unit		technosphere	heat pump, 30kW
Database	scenarios_WTE_efficiency
Activity	Case 1 - Base
location	RER
reference product	Case 1 - Base
type	process
unit	unit
Exchanges
name	amount	database	location	unit	type	reference product
Case 1 - Base	1	scenarios_WTE_efficiency	RER	unit	production	Case 1 - Base
MTO ethylene, MEA - Base	35159.9	ethylene	DE	ton	technosphere	MTO ethylene, MEA - Base
Process Emissions	10274.6	emissions	GLO	ton	technosphere	Process Emissions
district heating - Base	-6.1691e+08	district_heating	CH	megajoule	technosphere	district heating - Base
electricity CH medium voltage - Base WEU	2.97032e+07	electricity	CH	kilowatt hour	technosphere	electricity CH medium voltage - Base WEU
electricity CH medium voltage - Base WEU	-2.12186e+07	electricity	CH	kilowatt hour	technosphere	electricity CH medium voltage - Base WEU
ethylene EoL, WTE	35159.9	emissions	GLO	ton	technosphere	ethylene EoL, WTE
fossil carbon dioxide, lost during transport	189.7	emissions	GLO	ton	technosphere	fossil carbon dioxide, lost during transport
fossil carbon dioxide, not captured by WTE plants	7025.93	emissions	GLO	ton	technosphere	fossil carbon dioxide, not captured by WTE plants
heat, from municipal waste incineration to generic market for heat district or industrial, other than natural gas	4.5425e+08	image - SSP2-Base - 2050	CH	megajoule	technosphere	heat, district or industrial, other than natural gas
treatment of municipal solid waste, incineration	2.97032e+07	image - SSP2-Base - 2050	CH	kilowatt hour	technosphere	electricity, for reuse in municipal waste incineration only
Activity	Case 1 - Zero
location	RER
reference product	Case 1 - Zero
type	process
unit	unit
Exchanges
name	amount	database	location	unit	type	reference product
Case 1 - Zero	1	scenarios_WTE_efficiency	RER	unit	production	Case 1 - Zero
MTO ethylene, MEA - Zero	35159.9	ethylene_wind	DE	ton	technosphere	MTO ethylene, MEA - Zero
Process Emissions	10274.6	emissions	GLO	ton	technosphere	Process Emissions
district heating - Zero	-6.1691e+08	district_heating	CH	megajoule	technosphere	district heating - Zero
electricity CH medium voltage - Zero	2.97032e+07	electricity	CH	kilowatt hour	technosphere	electricity CH medium voltage - Zero
electricity CH medium voltage - Zero	-2.12186e+07	electricity	CH	kilowatt hour	technosphere	electricity CH medium voltage - Zero
ethylene EoL, WTE	35159.9	emissions	GLO	ton	technosphere	ethylene EoL, WTE
fossil carbon dioxide, lost during transport	189.7	emissions	GLO	ton	technosphere	fossil carbon dioxide, lost during transport
fossil carbon dioxide, not captured by WTE plants	7025.93	emissions	GLO	ton	technosphere	fossil carbon dioxide, not captured by WTE plants
heat, from municipal waste incineration to generic market for heat district or industrial, other than natural gas	4.5425e+08	image - SSP2-RCP19 - 2050	CH	megajoule	technosphere	heat, district or industrial, other than natural gas
treatment of municipal solid waste, incineration	2.97032e+07	image - SSP2-RCP19 - 2050	CH	kilowatt hour	technosphere	electricity, for reuse in municipal waste incineration only
Activity	Case 2 - Base
location	RER
reference product	Case 2 - Base
type	process
unit	unit
Exchanges
name	amount	database	location	unit	type	reference product
Case 2 - Base	1	scenarios_WTE_efficiency	RER	unit	production	Case 2 - Base
MTO ethylene, DAC HTHP - Base	35159.9	ethylene	DE	ton	technosphere	MTO ethylene, DAC HTHP - Base
biogenic carbon dioxide, permanently stored	66447.7	emissions	GLO	ton	technosphere	biogenic carbon dioxide, permanently stored
carbon dioxide, MEA, storage - Base	131736	WTE	CH	ton	technosphere	carbon dioxide, MEA, storage - Base
district heating - Base	-6.1691e+08	district_heating	CH	megajoule	technosphere	district heating - Base
electricity CH medium voltage - Base WEU	2.97032e+07	electricity	CH	kilowatt hour	technosphere	electricity CH medium voltage - Base WEU
electricity CH medium voltage - Base WEU	-2.12186e+07	electricity	CH	kilowatt hour	technosphere	electricity CH medium voltage - Base WEU
fossil carbon dioxide, lost during transport	2529.33	emissions	GLO	ton	technosphere	fossil carbon dioxide, lost during transport
fossil carbon dioxide, not captured by WTE plants	7025.93	emissions	GLO	ton	technosphere	fossil carbon dioxide, not captured by WTE plants
heat, from municipal waste incineration to generic market for heat district or industrial, other than natural gas	4.5425e+08	image - SSP2-Base - 2050	CH	megajoule	technosphere	heat, district or industrial, other than natural gas
treatment of municipal solid waste, incineration	2.97032e+07	image - SSP2-Base - 2050	CH	kilowatt hour	technosphere	electricity, for reuse in municipal waste incineration only
Activity	Case 2 - Zero
location	RER
reference product	Case 2 - Zero
type	process
unit	unit
Exchanges
name	amount	database	location	unit	type	reference product
Case 2 - Zero	1	scenarios_WTE_efficiency	RER	unit	production	Case 2 - Zero
MTO ethylene, DAC HTHP - Zero	35159.9	ethylene_wind	DE	ton	technosphere	MTO ethylene, DAC HTHP - Zero
biogenic carbon dioxide, permanently stored	66447.7	emissions	GLO	ton	technosphere	biogenic carbon dioxide, permanently stored
carbon dioxide, MEA, storage - Zero	131736	WTE	CH	ton	technosphere	carbon dioxide, MEA, storage - Zero
district heating - Zero	-6.1691e+08	district_heating	CH	megajoule	technosphere	district heating - Zero
electricity CH medium voltage - Zero	2.97032e+07	electricity	CH	kilowatt hour	technosphere	electricity CH medium voltage - Zero
electricity CH medium voltage - Zero	-2.12186e+07	electricity	CH	kilowatt hour	technosphere	electricity CH medium voltage - Zero
fossil carbon dioxide, lost during transport	2529.33	emissions	GLO	ton	technosphere	fossil carbon dioxide, lost during transport
fossil carbon dioxide, not captured by WTE plants	7025.93	emissions	GLO	ton	technosphere	fossil carbon dioxide, not captured by WTE plants
heat, from municipal waste incineration to generic market for heat district or industrial, other than natural gas	4.5425e+08	image - SSP2-RCP19 - 2050	CH	megajoule	technosphere	heat, district or industrial, other than natural gas
treatment of municipal solid waste, incineration	2.97032e+07	image - SSP2-RCP19 - 2050	CH	kilowatt hour	technosphere	electricity, for reuse in municipal waste incineration only
Activity	Case 3 - Base
location	RER
reference product	Case 3 - Base
type	process
unit	unit
Exchanges
name	amount	database	location	unit	type	reference product
Case 3 - Base	1	scenarios_WTE_efficiency	RER	unit	production	Case 3 - Base
biogenic carbon dioxide, permanently stored	66447.7	emissions	GLO	ton	technosphere	biogenic carbon dioxide, permanently stored
carbon dioxide, MEA, storage - Base	131736	WTE	CH	ton	technosphere	carbon dioxide, MEA, storage - Base
carbon dioxide, captured from steam cracker - Base	22150.8	ethylene	DE	ton	technosphere	carbon dioxide, captured from steam cracker - Base
district heating - Base	-6.1691e+08	district_heating	CH	megajoule	technosphere	district heating - Base
electricity CH medium voltage - Base WEU	2.97032e+07	electricity	CH	kilowatt hour	technosphere	electricity CH medium voltage - Base WEU
electricity CH medium voltage - Base WEU	-2.12186e+07	electricity	CH	kilowatt hour	technosphere	electricity CH medium voltage - Base WEU
ethylene CCS - Keller - Base	3.51599e+07	ethylene_wind	RER	kg	technosphere	ethylene CCS - Keller - Base
ethylene EoL	35159.9	emissions	GLO	ton	technosphere	ethylene EoL
fossil carbon dioxide, lost during transport	2529.33	emissions	GLO	ton	technosphere	fossil carbon dioxide, lost during transport
fossil carbon dioxide, lost during transport	775.277	emissions	GLO	ton	technosphere	fossil carbon dioxide, lost during transport
fossil carbon dioxide, not captured by WTE plants	7025.93	emissions	GLO	ton	technosphere	fossil carbon dioxide, not captured by WTE plants
fossil carbon dioxide, not captured in steam cracking	2461.2	emissions	GLO	ton	technosphere	fossil carbon dioxide, not captured in steam cracking
heat, from municipal waste incineration to generic market for heat district or industrial, other than natural gas	4.5425e+08	image - SSP2-Base - 2050	CH	megajoule	technosphere	heat, district or industrial, other than natural gas
treatment of municipal solid waste, incineration	2.97032e+07	image - SSP2-Base - 2050	CH	kilowatt hour	technosphere	electricity, for reuse in municipal waste incineration only
Activity	Case 3 - Zero
location	RER
reference product	Case 3 - Zero
type	process
unit	unit
Exchanges
name	amount	database	location	unit	type	reference product
Case 3 - Zero	1	scenarios_WTE_efficiency	RER	unit	production	Case 3 - Zero
biogenic carbon dioxide, permanently stored	66447.7	emissions	GLO	ton	technosphere	biogenic carbon dioxide, permanently stored
carbon dioxide, MEA, storage - Zero	131736	WTE	CH	ton	technosphere	carbon dioxide, MEA, storage - Zero
carbon dioxide, captured from steam cracker - Zero	22150.8	ethylene_wind	DE	ton	technosphere	carbon dioxide, captured from steam cracker - Zero
district heating - Zero	-6.1691e+08	district_heating	CH	megajoule	technosphere	district heating - Zero
electricity CH medium voltage - Zero	2.97032e+07	electricity	CH	kilowatt hour	technosphere	electricity CH medium voltage - Zero
electricity CH medium voltage - Zero	-2.12186e+07	electricity	CH	kilowatt hour	technosphere	electricity CH medium voltage - Zero
ethylene CCS - Keller - Zero	3.51599e+07	ethylene_wind	RER	kg	technosphere	ethylene CCS - Keller - Zero
ethylene EoL	35159.9	emissions	GLO	ton	technosphere	ethylene EoL
fossil carbon dioxide, lost during transport	2529.33	emissions	GLO	ton	technosphere	fossil carbon dioxide, lost during transport
fossil carbon dioxide, lost during transport	775.277	emissions	GLO	ton	technosphere	fossil carbon dioxide, lost during transport
fossil carbon dioxide, not captured by WTE plants	7025.93	emissions	GLO	ton	technosphere	fossil carbon dioxide, not captured by WTE plants
fossil carbon dioxide, not captured in steam cracking	2461.2	emissions	GLO	ton	technosphere	fossil carbon dioxide, not captured in steam cracking
heat, from municipal waste incineration to generic market for heat district or industrial, other than natural gas	4.5425e+08	image - SSP2-RCP19 - 2050	CH	megajoule	technosphere	heat, district or industrial, other than natural gas
treatment of municipal solid waste, incineration	2.97032e+07	image - SSP2-RCP19 - 2050	CH	kilowatt hour	technosphere	electricity, for reuse in municipal waste incineration only
Activity	Case 4 - Base
location	RER
reference product	Case 4 - Base
type	process
unit	unit
Exchanges
name	amount	database	location	unit	type	reference product
Case 4 - Base	1	scenarios_WTE_efficiency	RER	unit	production	Case 4 - Base
MTO ethylene, from bio-methanol - Base	35159.9	ethylene	DE	ton	technosphere	MTO ethylene, from bio-methanol - Base
biogenic carbon dioxide, permanently stored	66447.7	emissions	GLO	ton	technosphere	biogenic carbon dioxide, permanently stored
carbon dioxide, MEA, storage - Base	131736	WTE	CH	ton	technosphere	carbon dioxide, MEA, storage - Base
district heating - Base	-6.1691e+08	district_heating	CH	megajoule	technosphere	district heating - Base
electricity CH medium voltage - Base WEU	2.97032e+07	electricity	CH	kilowatt hour	technosphere	electricity CH medium voltage - Base WEU
electricity CH medium voltage - Base WEU	-2.12186e+07	electricity	CH	kilowatt hour	technosphere	electricity CH medium voltage - Base WEU
fossil carbon dioxide, lost during transport	2529.33	emissions	GLO	ton	technosphere	fossil carbon dioxide, lost during transport
fossil carbon dioxide, not captured by WTE plants	7025.93	emissions	GLO	ton	technosphere	fossil carbon dioxide, not captured by WTE plants
heat, from municipal waste incineration to generic market for heat district or industrial, other than natural gas	4.5425e+08	image - SSP2-Base - 2050	CH	megajoule	technosphere	heat, district or industrial, other than natural gas
treatment of municipal solid waste, incineration	2.97032e+07	image - SSP2-Base - 2050	CH	kilowatt hour	technosphere	electricity, for reuse in municipal waste incineration only
Activity	Case 4 - Zero
location	RER
reference product	Case 4 - Zero
type	process
unit	unit
Exchanges
name	amount	database	location	unit	type	reference product
Case 4 - Zero	1	scenarios_WTE_efficiency	RER	unit	production	Case 4 - Zero
MTO ethylene, from bio-methanol - Zero	35159.9	ethylene_wind	DE	ton	technosphere	MTO ethylene, from bio-methanol - Zero
biogenic carbon dioxide, permanently stored	66447.7	emissions	GLO	ton	technosphere	biogenic carbon dioxide, permanently stored
carbon dioxide, MEA, storage - Zero	131736	WTE	CH	ton	technosphere	carbon dioxide, MEA, storage - Zero
district heating - Zero	-6.1691e+08	district_heating	CH	megajoule	technosphere	district heating - Zero
electricity CH medium voltage - Zero	2.97032e+07	electricity	CH	kilowatt hour	technosphere	electricity CH medium voltage - Zero
electricity CH medium voltage - Zero	-2.12186e+07	electricity	CH	kilowatt hour	technosphere	electricity CH medium voltage - Zero
fossil carbon dioxide, lost during transport	2529.33	emissions	GLO	ton	technosphere	fossil carbon dioxide, lost during transport
fossil carbon dioxide, not captured by WTE plants	7025.93	emissions	GLO	ton	technosphere	fossil carbon dioxide, not captured by WTE plants
heat, from municipal waste incineration to generic market for heat district or industrial, other than natural gas	4.5425e+08	image - SSP2-RCP19 - 2050	CH	megajoule	technosphere	heat, district or industrial, other than natural gas
treatment of municipal solid waste, incineration	2.97032e+07	image - SSP2-RCP19 - 2050	CH	kilowatt hour	technosphere	electricity, for reuse in municipal waste incineration only
Activity	Case 5 - Zero
location	RER
reference product	Case 5 - Zero
type	process
unit	unit
Exchanges
name	amount	database	location	unit	type	reference product
Case 5 - Zero	1	scenarios_WTE_efficiency	RER	unit	production	Case 5 - Zero
biogenic carbon dioxide, permanently stored	66447.7	emissions	GLO	ton	technosphere	biogenic carbon dioxide, permanently stored
carbon dioxide, MEA, storage - Zero	131736	WTE	CH	ton	technosphere	carbon dioxide, MEA, storage - Zero
district heating - Zero	-6.1691e+08	district_heating	CH	megajoule	technosphere	district heating - Zero
electricity CH medium voltage - Zero	2.97032e+07	electricity	CH	kilowatt hour	technosphere	electricity CH medium voltage - Zero
electricity CH medium voltage - Zero	-2.12186e+07	electricity	CH	kilowatt hour	technosphere	electricity CH medium voltage - Zero
ethylene - Keller - Zero	3.51599e+07	ethylene_wind	RER	kg	technosphere	ethylene - Keller - Zero
ethylene EoL	35159.9	emissions	GLO	ton	technosphere	ethylene EoL
fossil carbon dioxide, lost during transport	2529.33	emissions	GLO	ton	technosphere	fossil carbon dioxide, lost during transport
fossil carbon dioxide, not captured by WTE plants	7025.93	emissions	GLO	ton	technosphere	fossil carbon dioxide, not captured by WTE plants
heat, from municipal waste incineration to generic market for heat district or industrial, other than natural gas	4.5425e+08	image - SSP2-RCP19 - 2050	CH	megajoule	technosphere	heat, district or industrial, other than natural gas
treatment of municipal solid waste, incineration	2.97032e+07	image - SSP2-RCP19 - 2050	CH	kilowatt hour	technosphere	electricity, for reuse in municipal waste incineration only
Activity	Case 6 - Zero
location	RER
reference product	Case 6 - Zero
type	process
unit	unit
Exchanges
name	amount	database	location	unit	type	reference product
Case 6 - Zero	1	scenarios_WTE_efficiency	RER	unit	production	Case 6 - Zero
MTO ethylene, DAC HTHP - Zero	35159.9	ethylene_wind	DE	ton	technosphere	MTO ethylene, DAC HTHP - Zero
district heating - Zero	-6.56288e+08	district_heating	CH	megajoule	technosphere	district heating - Zero
electricity CH medium voltage - Zero	4.24373e+07	electricity	CH	kilowatt hour	technosphere	electricity CH medium voltage - Zero
fossil emissions from WTE plant	70259.3	emissions	GLO	ton	technosphere	fossil emissions from WTE plant
heat, from municipal waste incineration to generic market for heat district or industrial, other than natural gas	4.83245e+08	image - SSP2-RCP19 - 2050	CH	megajoule	technosphere	heat, district or industrial, other than natural gas
treatment of municipal solid waste, incineration	5.94063e+07	image - SSP2-RCP19 - 2050	CH	kilowatt hour	technosphere	electricity, for reuse in municipal waste incineration only

## Sheet: pc_reference
index	Reference - Zero | Reference - Zero | RER | unit | scenarios
Total	2.40105e+08
process emissions	2.4612e+07
ethylene EoL	1.10331e+08
fossil emissions from WTE plant	7.02593e+07
naphtha	4.58827e+06
natural gas, vented	1.73144e+07
sweet gas, burned in gas turbine	4.91309e+06
transport, freight, sea, tanker for petroleum	1.25555e+06
waste natural gas, sweet	3.76539e+06
Other	3.06605e+06

## Sheet: pc_wind
index	Case 1 - Zero | Case 1 - Zero | RER | unit | scenarios_wind	Case 2 - Zero | Case 2 - Zero | RER | unit | scenarios_wind	Case 3 - Zero | Case 3 - Zero | RER | unit | scenarios_wind	Case 4 - Zero | Case 4 - Zero | RER | unit | scenarios_wind
Total	7.92232e+07	-4.53617e+07	9.2623e+07	-5.06291e+07
process emissions - difference EoL and production	1.02746e+07
biogenic carbon dioxide, permanently stored		-6.64477e+07	-6.64477e+07	-6.64477e+07
clefting of energy wood				1.41519e+06
electricity, high voltage		462024
ethylene EoL			1.10331e+08
ethylene EoL, WTE	5.29579e+07
fossil carbon dioxide, lost during transport		2.52933e+06	3.30461e+06	2.52933e+06
fossil carbon dioxide, not captured by WTE plants	7.02593e+06	7.02593e+06	7.02593e+06	7.02593e+06
fossil carbon dioxide, not captured in steam cracking			2.4612e+06
fossil emissions from WTE plant
heat, district or industrial, natural gas	550999	700568
heat, district or industrial, other than natural gas	902525	1.1172e+06
iron sinter
naphtha			4.58831e+06
natural gas, vented			1.73586e+07
nylon 6-6, glass-filled	2.3626e+06	2.8228e+06
pig iron		456784
power sawing, without catalytic converter				592135
skidding, skidder				645556
spent anion exchange resin from potable water production		517150
sweet gas, burned in gas turbine			4.92966e+06
transport, freight, sea, tanker for petroleum
waste natural gas, sweet			3.7745e+06

## Sheet: pc_grid
index	Case 1 - Base | Case 1 - Base | RER | unit | scenarios	Case 2 - Base | Case 2 - Base | RER | unit | scenarios	Case 3 - Base | Case 3 - Base | RER | unit | scenarios	Case 4 - Base | Case 4 - Base | RER | unit | scenarios
Total	5.26717e+08	4.84497e+08	1.18117e+08	-9.06833e+06
process emissions - difference EoL and production	1.02746e+07
biogenic carbon dioxide, permanently stored		-6.64477e+07	-6.64477e+07	-6.64477e+07
clefting of energy wood				1.63009e+06
electricity, high voltage	3.92486e+08	4.68146e+08	1.56381e+07	1.87564e+07
ethylene EoL			1.10331e+08
ethylene EoL, WTE	5.29579e+07
fossil carbon dioxide, lost during transport			3.30461e+06	2.52933e+06
fossil carbon dioxide, not captured by WTE plants	7.02593e+06	7.02593e+06	7.02593e+06	7.02593e+06
fossil carbon dioxide, not captured in steam cracking			2.4612e+06
fossil emissions from WTE plant
hard coal	6.94607e+06	8.27082e+06
heat, district or industrial, natural gas	9.64425e+06	9.78196e+06	3.94779e+06	9.46834e+06
heat, district or industrial, other than natural gas	8.7474e+06	9.01083e+06	3.3323e+06	7.88979e+06
naphtha			4.58828e+06
natural gas, burned in gas turbine	4.33779e+06	5.0815e+06
natural gas, vented	8.03886e+06	9.36798e+06	1.81027e+07	2.04759e+06
skidding, skidder				742630
sweet gas, burned in gas turbine	3.34295e+06		5.21978e+06	756792
waste natural gas, sweet			3.95443e+06

## Sheet: pc_transport
index	Case 1 - Zero | Case 1 - Zero | RER | unit | scenarios_transport_wind	Case 2 - Zero | Case 2 - Zero | RER | unit | scenarios_transport_wind	Case 3 - Zero | Case 3 - Zero | RER | unit | scenarios_transport_wind	Case 4 - Zero | Case 4 - Zero | RER | unit | scenarios_transport_wind
Total	8.18026e+07	-3.03103e+07	1.09872e+08	-3.55776e+07
process emissions - difference EoL and production	1.02746e+07
biogenic carbon dioxide, permanently stored		-6.54202e+07	-6.54202e+07	-6.54202e+07
clefting of energy wood				1.4152e+06
diesel, burned in diesel-electric generating set, 18.5kW		1.7026e+06	1.98887e+06	1.70259e+06
electricity, high voltage		605889
ethylene EoL			1.10331e+08
ethylene EoL, WTE	5.29579e+07
fossil carbon dioxide, lost during conventional transport	474250
fossil carbon dioxide, lost during transport		4.42634e+06	5.70001e+06	4.42634e+06
fossil carbon dioxide, not captured by WTE plants	7.02593e+06	7.02593e+06	7.02593e+06	7.02593e+06
fossil carbon dioxide, not captured in steam cracking			2.4612e+06
fossil emissions from WTE plant
heat, district or industrial, natural gas	588917	809371
heat, district or industrial, other than natural gas	983327	1.35957e+06
iron sinter		519314
naphtha			4.58832e+06
natural gas, vented	449867	1.24225e+06	1.8414e+07	1.35076e+06
nylon 6-6, glass-filled	2.36886e+06	2.79555e+06
pig iron	420171	536572
power sawing, without catalytic converter				596123
skidding, skidder				648704
spent anion exchange resin from potable water production
sweet gas, burned in gas turbine			5.25498e+06
transport, freight, inland waterways, barge	1.69794e+06	4.82192e+06	5.30572e+06	4.80734e+06
transport, freight, sea, container ship		2.12418e+06	2.46332e+06	2.10449e+06
waste natural gas, sweet			3.99064e+06

[truncated: 3 more sheets: pc_biogenic, data_fig_3_in_manuscript, data_fig_4_in_manuscript]
